# Supplementary material for: Genome-wide investigation of transcription factor footprints and dynamics using cFOOT-seq
Source: Protein Cell. 2025 Aug 4;16(11):932–52. doi: 10.1093/procel/pwaf071 (PMC12698189; doi:10.1093/procel/pwaf071)
Supplement: pwaf071_Supplementary_Materials [file pwaf071_supplementary_materials.zip]

Archive with 11 entries (11 files):
- pwaf071_suppl_Supplementary_Figures_S1_Tables_S1.xlsx
- pwaf071_suppl_Supplementary_Figures_S2_Tables_S2.xlsx
- pwaf071_suppl_Supplementary_Figures_S3_Tables_S3.xlsx
- pwaf071_suppl_Supplementary_Figures_S4_Tables_S4.xlsx
- pwaf071_suppl_Supplementary_Figures_S5_Tables_S5.xlsx
- pwaf071_suppl_Supplementary_Methods_for_cFOOT-seq.docx
- pwaf071_suppl_Supplementary_Table_S6.docx
- pwaf071_suppl_Supplementary_Table_S7.xlsx
- pwaf071_suppl_Supplementary_Table_S8.xlsx
- Supplementary_figures-correction.docx
- Table_S7._Clustering_of_TFs_in_human_and_mouse-final.xlsx
