# Supplementary material for: Genome-wide investigation of transcription factor footprints and dynamics using cFOOT-seq
Source: Protein Cell. 2025 Aug 4;16(11):932–52. doi: 10.1093/procel/pwaf071 (PMC12698189; doi:10.1093/procel/pwaf071)
Supplement: pwaf071_Supplementary_Materials [file pwaf071_supplementary_materials.zip › pwaf071_suppl_Supplementary_Figures_S1_Tables_S1.xlsx]

## Sheet: sheet1
Table S1. Reference data source, related to Figure 2, 3, 5
This table contains the accession information for ChIP-seq of TF and SWI/SNF remodeling factors, ATAC-seq, and other datasets across different cell lines (HepG2, K562, R1, MEF).
Column Head	Description
Cell line	The cell line in which the experiment was conducted
Transcription factor	The name of the transcription factor (TF) whose binding sites and motifs are being studied
Experiment	The type of experiment performed
Genome version	The reference genome version used in the experiment
DNA material	The type of DNA material used in the experiment
Database	The database from which the dataset is derived
Accession number	The unique identifier(s) for the dataset in the corresponding database
Cell line	Transcript factor	Experiment	Genome version	DNA material	Database	Accession number
HepG2	ARNT2	ChIP-seq	GRCh38	chromatin DNA	ENCODE	ENCFF616CUN ENCFF974HAU
HepG2	ATF2	ChIP-seq	GRCh38	chromatin DNA	ENCODE	ENCFF050YFJ ENCFF749LDF
HepG2	ATF3	ChIP-seq	GRCh38	chromatin DNA	ENCODE	ENCFF198OWC ENCFF480GLV ENCFF020THR
HepG2	ATF4	ChIP-seq	GRCh38	chromatin DNA	ENCODE	ENCFF357COB ENCFF646IHV
HepG2	ATF6	ChIP-seq	GRCh38	chromatin DNA	ENCODE	ENCFF406IRW ENCFF415HVQ
HepG2	ATF7	ChIP-seq	GRCh38	chromatin DNA	ENCODE	ENCFF374YBP ENCFF833YAM
HepG2	BCL6	ChIP-seq	GRCh38	chromatin DNA	ENCODE	ENCFF685NJO ENCFF716PEJ
HepG2	BHLHA15	ChIP-seq	GRCh38	chromatin DNA	ENCODE	ENCFF130BVI ENCFF803PWR
HepG2	BHLHE40	ChIP-seq	GRCh38	chromatin DNA	ENCODE	ENCFF283EPC ENCFF569YHZ
HepG2	CEBPA	ChIP-seq	GRCh38	chromatin DNA	ENCODE	ENCFF120CFE ENCFF623VGU
HepG2	CEBPB	ChIP-seq	GRCh38	chromatin DNA	ENCODE	ENCFF433HFC ENCFF679MVX
HepG2	CEBPD	ChIP-seq	GRCh38	chromatin DNA	ENCODE	ENCFF203VPU ENCFF977SHT
HepG2	CEBPG	ChIP-seq	GRCh38	chromatin DNA	ENCODE	ENCFF630HDH ENCFF857VWZ
HepG2	CREB1	ChIP-seq	GRCh38	chromatin DNA	ENCODE	ENCFF414DXJ ENCFF644LDW
HepG2	CREB3	ChIP-seq	GRCh38	chromatin DNA	ENCODE	ENCFF636AYI ENCFF785YEU
HepG2	CREM	ChIP-seq	GRCh38	chromatin DNA	ENCODE	ENCFF045YGD ENCFF462MIM
HepG2	CTCF	ChIP-seq	GRCh38	chromatin DNA	ENCODE	ENCFF018FYT ENCFF168MWY ENCFF301SGJ
HepG2	DBP	ChIP-seq	GRCh38	chromatin DNA	ENCODE	ENCFF021BAU ENCFF277XFE
HepG2	E2F1	ChIP-seq	GRCh38	chromatin DNA	ENCODE	ENCFF664LMJ ENCFF711PFZ
HepG2	E2F2	ChIP-seq	GRCh38	chromatin DNA	ENCODE	ENCFF207NEL ENCFF753PXZ
HepG2	E2F4	ChIP-seq	GRCh38	chromatin DNA	ENCODE	ENCFF489HCK ENCFF916LAR
HepG2	E2F8	ChIP-seq	GRCh38	chromatin DNA	ENCODE	ENCFF052PUQ ENCFF316BXR
HepG2	EGR1	ChIP-seq	GRCh38	chromatin DNA	ENCODE	ENCFF928JWX ENCFF959XZX
HepG2	ELF1	ChIP-seq	GRCh38	chromatin DNA	ENCODE	ENCFF047ASF ENCFF315YYL
HepG2	ELF3	ChIP-seq	GRCh38	chromatin DNA	ENCODE	ENCFF635DPR ENCFF663IJW
HepG2	ELF4	ChIP-seq	GRCh38	chromatin DNA	ENCODE	ENCFF430YAQ ENCFF833EXS
HepG2	ELK1	ChIP-seq	GRCh38	chromatin DNA	ENCODE	ENCFF834TBQ ENCFF952EQA
HepG2	ELK4	ChIP-seq	GRCh38	chromatin DNA	ENCODE	ENCFF014IEI ENCFF992SAY
HepG2	ERF	ChIP-seq	GRCh38	chromatin DNA	ENCODE	ENCFF290BDN ENCFF901RNU
HepG2	ESRRA	ChIP-seq	GRCh38	chromatin DNA	ENCODE	ENCFF759IHA ENCFF822PEN
HepG2	ETS1	ChIP-seq	GRCh38	chromatin DNA	ENCODE	ENCFF653DQM ENCFF967WOD
HepG2	ETV4	ChIP-seq	GRCh38	chromatin DNA	ENCODE	ENCFF126MEE ENCFF151PGJ
HepG2	ETV5	ChIP-seq	GRCh38	chromatin DNA	ENCODE	ENCFF188TXK ENCFF943YKG
HepG2	ETV6	ChIP-seq	GRCh38	chromatin DNA	ENCODE	ENCFF080BGN ENCFF283ALL
HepG2	FOSL1	ChIP-seq	GRCh38	chromatin DNA	ENCODE	ENCFF559XFS ENCFF949HSF
HepG2	FOSL2	ChIP-seq	GRCh38	chromatin DNA	ENCODE	ENCFF475KOQ ENCFF651QYC
HepG2	FOXA1	ChIP-seq	GRCh38	chromatin DNA	ENCODE	ENCFF100BUM ENCFF145NCM
HepG2	FOXA2	ChIP-seq	GRCh38	chromatin DNA	ENCODE	ENCFF013APW ENCFF807VJJ
HepG2	FOXA3	ChIP-seq	GRCh38	chromatin DNA	ENCODE	ENCFF112FKQ ENCFF946JSV
HepG2	FOXC1	ChIP-seq	GRCh38	chromatin DNA	ENCODE	ENCFF714OVP ENCFF882JKI
HepG2	FOXK1	ChIP-seq	GRCh38	chromatin DNA	ENCODE	ENCFF292XNQ ENCFF421FZW
HepG2	FOXK2	ChIP-seq	GRCh38	chromatin DNA	ENCODE	ENCFF241XYS ENCFF542EPK
HepG2	FOXO4	ChIP-seq	GRCh38	chromatin DNA	ENCODE	ENCFF043SPP ENCFF421NHF
HepG2	FOXP1	ChIP-seq	GRCh38	chromatin DNA	ENCODE	ENCFF670OQN ENCFF797QWV
HepG2	FOXP4	ChIP-seq	GRCh38	chromatin DNA	ENCODE	ENCFF262AJW ENCFF588QEU
HepG2	GABPA	ChIP-seq	GRCh38	chromatin DNA	ENCODE	ENCFF305DJN ENCFF963BWF
HepG2	GATA2	ChIP-seq	GRCh38	chromatin DNA	ENCODE	ENCFF139VHL ENCFF515TYP
HepG2	GATA4	ChIP-seq	GRCh38	chromatin DNA	ENCODE	ENCFF163FRZ ENCFF687MRB
HepG2	GFI1	ChIP-seq	GRCh38	chromatin DNA	ENCODE	ENCFF718SGL ENCFF925KRQ
HepG2	GMEB2	ChIP-seq	GRCh38	chromatin DNA	ENCODE	ENCFF118XJU ENCFF555CAR
HepG2	GRHL1	ChIP-seq	GRCh38	chromatin DNA	ENCODE	ENCFF090LNQ ENCFF279TBV
HepG2	HINFP	ChIP-seq	GRCh38	chromatin DNA	ENCODE	ENCFF419GAQ ENCFF569MNN
HepG2	HLF	ChIP-seq	GRCh38	chromatin DNA	ENCODE	ENCFF421VDF ENCFF811CCD
HepG2	HNF1A	ChIP-seq	GRCh38	chromatin DNA	ENCODE	ENCFF090SRG ENCFF389QED
HepG2	HNF1B	ChIP-seq	GRCh38	chromatin DNA	ENCODE	ENCFF282SFT ENCFF311OZY
HepG2	HNF4A	ChIP-seq	GRCh38	chromatin DNA	ENCODE	ENCFF171FLI ENCFF659YMN
HepG2	HNF4G	ChIP-seq	GRCh38	chromatin DNA	ENCODE	ENCFF022SNV ENCFF913VUR
HepG2	HOXA10	ChIP-seq	GRCh38	chromatin DNA	ENCODE	ENCFF668UJQ ENCFF748CTG
HepG2	HOXA3	ChIP-seq	GRCh38	chromatin DNA	ENCODE	ENCFF326IOL ENCFF363OJD
HepG2	HOXA5	ChIP-seq	GRCh38	chromatin DNA	ENCODE	ENCFF403RDD ENCFF425BZF
HepG2	HOXA9	ChIP-seq	GRCh38	chromatin DNA	ENCODE	ENCFF888TQV ENCFF963XVV
HepG2	HSF2	ChIP-seq	GRCh38	chromatin DNA	ENCODE	ENCFF171LJO ENCFF363HAW
HepG2	IKZF1	ChIP-seq	GRCh38	chromatin DNA	ENCODE	ENCFF258CRO ENCFF779ROV
HepG2	IRF1	ChIP-seq	GRCh38	chromatin DNA	ENCODE	ENCFF274CDL ENCFF640KRZ
HepG2	IRF2	ChIP-seq	GRCh38	chromatin DNA	ENCODE	ENCFF424VCL ENCFF502MZI
HepG2	IRF3	ChIP-seq	GRCh38	chromatin DNA	ENCODE	ENCFF003JYF ENCFF745XAJ
HepG2	IRF5	ChIP-seq	GRCh38	chromatin DNA	ENCODE	ENCFF083ACO ENCFF293MUL
HepG2	IRF9	ChIP-seq	GRCh38	chromatin DNA	ENCODE	ENCFF457QKU ENCFF913YSG
HepG2	JDP2	ChIP-seq	GRCh38	chromatin DNA	ENCODE	ENCFF182TSJ ENCFF938KZM
HepG2	JUNB	ChIP-seq	GRCh38	chromatin DNA	ENCODE	ENCFF259QFI ENCFF771ZXF
HepG2	JUN	ChIP-seq	GRCh38	chromatin DNA	ENCODE	ENCFF234PHK ENCFF415DOT
HepG2	JUND	ChIP-seq	GRCh38	chromatin DNA	ENCODE	ENCFF413IZF ENCFF684IDW
HepG2	KLF11	ChIP-seq	GRCh38	chromatin DNA	ENCODE	ENCFF184JMI ENCFF539NYK
HepG2	KLF12	ChIP-seq	GRCh38	chromatin DNA	ENCODE	ENCFF272YVE ENCFF819CPN
HepG2	KLF13	ChIP-seq	GRCh38	chromatin DNA	ENCODE	ENCFF031MNE ENCFF837MEK
HepG2	KLF15	ChIP-seq	GRCh38	chromatin DNA	ENCODE	ENCFF403OMI ENCFF672OOI
HepG2	KLF16	ChIP-seq	GRCh38	chromatin DNA	ENCODE	ENCFF217VAH ENCFF360OTB
HepG2	KLF6	ChIP-seq	GRCh38	chromatin DNA	ENCODE	ENCFF259LBW ENCFF321NAD
HepG2	KLF9	ChIP-seq	GRCh38	chromatin DNA	ENCODE	ENCFF417YFV ENCFF847KKE
HepG2	MAFF	ChIP-seq	GRCh38	chromatin DNA	ENCODE	ENCFF357OHG ENCFF735OJR
HepG2	MAFG	ChIP-seq	GRCh38	chromatin DNA	ENCODE	ENCFF656MRW ENCFF914NRR
HepG2	MAFK	ChIP-seq	GRCh38	chromatin DNA	ENCODE	ENCFF665VSU ENCFF876SRV
HepG2	MAZ	ChIP-seq	GRCh38	chromatin DNA	ENCODE	ENCFF552RBE ENCFF919FAB
HepG2	MEF2A	ChIP-seq	GRCh38	chromatin DNA	ENCODE	ENCFF070WAU ENCFF278DSU
HepG2	MEF2D	ChIP-seq	GRCh38	chromatin DNA	ENCODE	ENCFF187MGB ENCFF352DWB
HepG2	MEIS2	ChIP-seq	GRCh38	chromatin DNA	ENCODE	ENCFF478RAH ENCFF812MJY
HepG2	MGA	ChIP-seq	GRCh38	chromatin DNA	ENCODE	ENCFF862RDO ENCFF987CBY
HepG2	MLX	ChIP-seq	GRCh38	chromatin DNA	ENCODE	ENCFF566FRU ENCFF574WMJ
HepG2	MTF1	ChIP-seq	GRCh38	chromatin DNA	ENCODE	ENCFF076UJY ENCFF238OZN
HepG2	MYBL2	ChIP-seq	GRCh38	chromatin DNA	ENCODE	ENCFF321LVM ENCFF605QZD
HepG2	MYC	ChIP-seq	GRCh38	chromatin DNA	ENCODE	ENCFF261LIE ENCFF427IZS
HepG2	MZF1	ChIP-seq	GRCh38	chromatin DNA	ENCODE	ENCFF615BLO ENCFF709YGY
HepG2	NFE2	ChIP-seq	GRCh38	chromatin DNA	ENCODE	ENCFF414SPM ENCFF953QNB
HepG2	NFE2L2	ChIP-seq	GRCh38	chromatin DNA	ENCODE	ENCFF687KJY ENCFF929ZCR
HepG2	NFIB	ChIP-seq	GRCh38	chromatin DNA	ENCODE	ENCFF284LEU ENCFF601GRV
HepG2	NFIC	ChIP-seq	GRCh38	chromatin DNA	ENCODE	ENCFF167QEM ENCFF183LPG
HepG2	NFIL3	ChIP-seq	GRCh38	chromatin DNA	ENCODE	ENCFF401OCK ENCFF419DHT
HepG2	NFKB2	ChIP-seq	GRCh38	chromatin DNA	ENCODE	ENCFF342DZC ENCFF413ZKB
HepG2	NFYA	ChIP-seq	GRCh38	chromatin DNA	ENCODE	ENCFF249WSA ENCFF319PYK
HepG2	NFYB	ChIP-seq	GRCh38	chromatin DNA	ENCODE	ENCFF456AHM ENCFF692MLQ
HepG2	NFYC	ChIP-seq	GRCh38	chromatin DNA	ENCODE	ENCFF146NZZ ENCFF663HMG
HepG2	NKX3-1	ChIP-seq	GRCh38	chromatin DNA	ENCODE	ENCFF160AAK ENCFF426MIN
HepG2	NR2C2	ChIP-seq	GRCh38	chromatin DNA	ENCODE	ENCFF648ERA ENCFF809WZA
HepG2	NR2F1	ChIP-seq	GRCh38	chromatin DNA	ENCODE	ENCFF144UDC ENCFF233GRG
HepG2	NR2F2	ChIP-seq	GRCh38	chromatin DNA	ENCODE	ENCFF346LMH ENCFF661WBC
HepG2	NR2F6	ChIP-seq	GRCh38	chromatin DNA	ENCODE	ENCFF360YCA ENCFF520HDU
HepG2	NR3C1	ChIP-seq	GRCh38	chromatin DNA	ENCODE	ENCFF821CRO ENCFF864CKS
HepG2	NR5A1	ChIP-seq	GRCh38	chromatin DNA	ENCODE	ENCFF139MTG ENCFF408CPG
HepG2	NRF1	ChIP-seq	GRCh38	chromatin DNA	ENCODE	ENCFF138MUF ENCFF359WRW
HepG2	NRL	ChIP-seq	GRCh38	chromatin DNA	ENCODE	ENCFF201NKP ENCFF670QPL
HepG2	ONECUT1	ChIP-seq	GRCh38	chromatin DNA	ENCODE	ENCFF475BPZ ENCFF534EEY
HepG2	ONECUT2	ChIP-seq	GRCh38	chromatin DNA	ENCODE	ENCFF391EBW ENCFF637VPO
HepG2	PATZ1	ChIP-seq	GRCh38	chromatin DNA	ENCODE	ENCFF454EVF ENCFF614IKO
HepG2	PAX8	ChIP-seq	GRCh38	chromatin DNA	ENCODE	ENCFF250KPI ENCFF733YUZ
HepG2	PBX2	ChIP-seq	GRCh38	chromatin DNA	ENCODE	ENCFF461ZTU ENCFF969COV
HepG2	PBX3	ChIP-seq	GRCh38	chromatin DNA	ENCODE	ENCFF212LXS ENCFF558AKZ
HepG2	POU2F1	ChIP-seq	GRCh38	chromatin DNA	ENCODE	ENCFF341FLS ENCFF595EVJ
HepG2	PPARG	ChIP-seq	GRCh38	chromatin DNA	ENCODE	ENCFF849RKF ENCFF920PJE
HepG2	PRDM4	ChIP-seq	GRCh38	chromatin DNA	ENCODE	ENCFF283ZZK ENCFF782JYT
HepG2	PROX1	ChIP-seq	GRCh38	chromatin DNA	ENCODE	ENCFF369CRM ENCFF623XZQ
HepG2	RARA	ChIP-seq	GRCh38	chromatin DNA	ENCODE	ENCFF304NFW ENCFF963REE
HepG2	RARG	ChIP-seq	GRCh38	chromatin DNA	ENCODE	ENCFF037IWI ENCFF471RVT
HepG2	RELA	ChIP-seq	GRCh38	chromatin DNA	ENCODE	ENCFF840DLF ENCFF849EFO
HepG2	REL	ChIP-seq	GRCh38	chromatin DNA	ENCODE	ENCFF439WHA ENCFF625WWC
HepG2	REST	ChIP-seq	GRCh38	chromatin DNA	ENCODE	ENCFF272WMM ENCFF632CDU
HepG2	RFX1	ChIP-seq	GRCh38	chromatin DNA	ENCODE	ENCFF035WWO ENCFF996KHW
HepG2	RFX3	ChIP-seq	GRCh38	chromatin DNA	ENCODE	ENCFF514DMF ENCFF790LLT
HepG2	RFX5	ChIP-seq	GRCh38	chromatin DNA	ENCODE	ENCFF871SCU ENCFF925FLA
HepG2	RORA	ChIP-seq	GRCh38	chromatin DNA	ENCODE	ENCFF261SVU ENCFF358FFO
HepG2	RREB1	ChIP-seq	GRCh38	chromatin DNA	ENCODE	ENCFF204TST ENCFF981VPW
HepG2	RXRB	ChIP-seq	GRCh38	chromatin DNA	ENCODE	ENCFF103JQF ENCFF166XNP
HepG2	SIX1	ChIP-seq	GRCh38	chromatin DNA	ENCODE	ENCFF358OPD ENCFF640TFJ
HepG2	SMAD3	ChIP-seq	GRCh38	chromatin DNA	ENCODE	ENCFF915DOA ENCFF943YYF
HepG2	SNAI1	ChIP-seq	GRCh38	chromatin DNA	ENCODE	ENCFF249DKS ENCFF908INU
HepG2	SOX13	ChIP-seq	GRCh38	chromatin DNA	ENCODE	ENCFF157NWN ENCFF466FKH
HepG2	SOX18	ChIP-seq	GRCh38	chromatin DNA	ENCODE	ENCFF284EKK ENCFF627UXW
HepG2	SP1	ChIP-seq	GRCh38	chromatin DNA	ENCODE	ENCFF721SBW ENCFF857MEZ
HepG2	SP2	ChIP-seq	GRCh38	chromatin DNA	ENCODE	ENCFF114GJC ENCFF676JAM
HepG2	SP4	ChIP-seq	GRCh38	chromatin DNA	ENCODE	ENCFF167WHT ENCFF798XAA
HepG2	SRF	ChIP-seq	GRCh38	chromatin DNA	ENCODE	ENCFF493NNX ENCFF843CYJ
HepG2	SRY	ChIP-seq	GRCh38	chromatin DNA	ENCODE	ENCFF197QXE ENCFF936AIU
HepG2	TBX2	ChIP-seq	GRCh38	chromatin DNA	ENCODE	ENCFF405HKF ENCFF675NHM
HepG2	TBX3	ChIP-seq	GRCh38	chromatin DNA	ENCODE	ENCFF073IQI ENCFF414KWS
HepG2	TCF12	ChIP-seq	GRCh38	chromatin DNA	ENCODE	ENCFF289KWB ENCFF763XOQ
HepG2	TCF3	ChIP-seq	GRCh38	chromatin DNA	ENCODE	ENCFF400XTB ENCFF781HFQ
HepG2	TCF7	ChIP-seq	GRCh38	chromatin DNA	ENCODE	ENCFF497SGD ENCFF795UHX
HepG2	TCF7L2	ChIP-seq	GRCh38	chromatin DNA	ENCODE	ENCFF194EDX ENCFF776TAQ
HepG2	TEAD1	ChIP-seq	GRCh38	chromatin DNA	ENCODE	ENCFF130VUU ENCFF622SUG
HepG2	TEAD2	ChIP-seq	GRCh38	chromatin DNA	ENCODE	ENCFF515OUX ENCFF629CER
HepG2	TEAD3	ChIP-seq	GRCh38	chromatin DNA	ENCODE	ENCFF008GNI ENCFF326AOA
HepG2	TEAD4	ChIP-seq	GRCh38	chromatin DNA	ENCODE	ENCFF224CQP ENCFF825MLW
HepG2	TEF	ChIP-seq	GRCh38	chromatin DNA	ENCODE	ENCFF316STP ENCFF330DIB
HepG2	TFAP4	ChIP-seq	GRCh38	chromatin DNA	ENCODE	ENCFF159RMJ ENCFF378UNO
HepG2	TFDP1	ChIP-seq	GRCh38	chromatin DNA	ENCODE	ENCFF542BIN ENCFF956WZV
HepG2	TFE3	ChIP-seq	GRCh38	chromatin DNA	ENCODE	ENCFF361EFH ENCFF918BXV
HepG2	TGIF2	ChIP-seq	GRCh38	chromatin DNA	ENCODE	ENCFF302URQ ENCFF785HOC
HepG2	THAP11	ChIP-seq	GRCh38	chromatin DNA	ENCODE	ENCFF091DNJ ENCFF326AOQ
HepG2	THRA	ChIP-seq	GRCh38	chromatin DNA	ENCODE	ENCFF377OLR ENCFF941RJT
HepG2	THRB	ChIP-seq	GRCh38	chromatin DNA	ENCODE	ENCFF004ECM ENCFF320HFM
HepG2	TP53	ChIP-seq	GRCh38	chromatin DNA	ENCODE	ENCFF410GAV ENCFF810TLP
HepG2	USF1	ChIP-seq	GRCh38	chromatin DNA	ENCODE	ENCFF089NTQ ENCFF770HZA
HepG2	USF2	ChIP-seq	GRCh38	chromatin DNA	ENCODE	ENCFF618DFG ENCFF895MIM
HepG2	XBP1	ChIP-seq	GRCh38	chromatin DNA	ENCODE	ENCFF361XAW ENCFF385CFL
HepG2	YY1	ChIP-seq	GRCh38	chromatin DNA	ENCODE	ENCFF276RSI ENCFF955YEZ
HepG2	ZBED4	ChIP-seq	GRCh38	chromatin DNA	ENCODE	ENCFF205UIC ENCFF622QOY
HepG2	ZBTB14	ChIP-seq	GRCh38	chromatin DNA	ENCODE	ENCFF223FEO ENCFF898DHR
HepG2	ZBTB24	ChIP-seq	GRCh38	chromatin DNA	ENCODE	ENCFF230GDG ENCFF656XJP
HepG2	ZBTB26	ChIP-seq	GRCh38	chromatin DNA	ENCODE	ENCFF256TQH ENCFF521DTH
HepG2	ZBTB33	ChIP-seq	GRCh38	chromatin DNA	ENCODE	ENCFF328MZT ENCFF330HXJ
HepG2	ZBTB7A	ChIP-seq	GRCh38	chromatin DNA	ENCODE	ENCFF143UEB ENCFF213LLK
HepG2	ZBTB7B	ChIP-seq	GRCh38	chromatin DNA	ENCODE	ENCFF328VPZ ENCFF889PIK
HepG2	ZFP14	ChIP-seq	GRCh38	chromatin DNA	ENCODE	ENCFF275UPL ENCFF799RBV
HepG2	ZKSCAN1	ChIP-seq	GRCh38	chromatin DNA	ENCODE	ENCFF177OKJ ENCFF435XAL
HepG2	ZKSCAN5	ChIP-seq	GRCh38	chromatin DNA	ENCODE	ENCFF365VXN ENCFF560USP
HepG2	ZNF136	ChIP-seq	GRCh38	chromatin DNA	ENCODE	ENCFF257VSN ENCFF613MOJ
HepG2	ZNF143	ChIP-seq	GRCh38	chromatin DNA	ENCODE	ENCFF270DZK ENCFF923ZCY
HepG2	ZNF24	ChIP-seq	GRCh38	chromatin DNA	ENCODE	ENCFF039PAX ENCFF155XUJ
HepG2	ZNF263	ChIP-seq	GRCh38	chromatin DNA	ENCODE	ENCFF050ZVW ENCFF294IFY
HepG2	ZNF274	ChIP-seq	GRCh38	chromatin DNA	ENCODE	ENCFF056ZUZ ENCFF644KAP
HepG2	ZNF281	ChIP-seq	GRCh38	chromatin DNA	ENCODE	ENCFF198SSF ENCFF478ZKQ
HepG2	ZNF282	ChIP-seq	GRCh38	chromatin DNA	ENCODE	ENCFF319ZNR ENCFF555KHK
HepG2	ZNF317	ChIP-seq	GRCh38	chromatin DNA	ENCODE	ENCFF437VJI ENCFF957PVR
HepG2	ZNF331	ChIP-seq	GRCh38	chromatin DNA	ENCODE	ENCFF364CBV ENCFF636XIF
HepG2	ZNF343	ChIP-seq	GRCh38	chromatin DNA	ENCODE	ENCFF377MDR ENCFF937SJE
HepG2	ZNF382	ChIP-seq	GRCh38	chromatin DNA	ENCODE	ENCFF552OEH ENCFF667ZWJ
HepG2	ZNF384	ChIP-seq	GRCh38	chromatin DNA	ENCODE	ENCFF391MSX ENCFF510ELM
HepG2	ZNF460	ChIP-seq	GRCh38	chromatin DNA	ENCODE	ENCFF112YAM ENCFF435QOK
HepG2	ZNF530	ChIP-seq	GRCh38	chromatin DNA	ENCODE	ENCFF790WCL ENCFF963BBH
HepG2	ZNF547	ChIP-seq	GRCh38	chromatin DNA	ENCODE	ENCFF538FBW ENCFF952IEQ
HepG2	ZNF549	ChIP-seq	GRCh38	chromatin DNA	ENCODE	ENCFF390JKK ENCFF546TIK
HepG2	ZNF558	ChIP-seq	GRCh38	chromatin DNA	ENCODE	ENCFF691ANT ENCFF854RRL
HepG2	ZNF574	ChIP-seq	GRCh38	chromatin DNA	ENCODE	ENCFF516UJZ ENCFF571XIC
HepG2	ZNF652	ChIP-seq	GRCh38	chromatin DNA	ENCODE	ENCFF487JWC ENCFF897NDM
HepG2	ZNF707	ChIP-seq	GRCh38	chromatin DNA	ENCODE	ENCFF174EQG ENCFF206XMI
HepG2	ZNF740	ChIP-seq	GRCh38	chromatin DNA	ENCODE	ENCFF162LDK ENCFF755THO
HepG2	ZNF75D	ChIP-seq	GRCh38	chromatin DNA	ENCODE	ENCFF005RXK ENCFF430ZEO
HepG2	ZNF766	ChIP-seq	GRCh38	chromatin DNA	ENCODE	ENCFF630DTH ENCFF773BTL
HepG2	ZNF768	ChIP-seq	GRCh38	chromatin DNA	ENCODE	ENCFF127EXN ENCFF347HFW
HepG2	ZNF770	ChIP-seq	GRCh38	chromatin DNA	ENCODE	ENCFF430GUP ENCFF817YKM
HepG2	ZNF784	ChIP-seq	GRCh38	chromatin DNA	ENCODE	ENCFF225OKY ENCFF787BOS
HepG2	ZNF816	ChIP-seq	GRCh38	chromatin DNA	ENCODE	ENCFF016OYU ENCFF215HFN
HepG2	ZSCAN21	ChIP-seq	GRCh38	chromatin DNA	ENCODE	ENCFF509MLM ENCFF622IPY
HepG2	ZSCAN29	ChIP-seq	GRCh38	chromatin DNA	ENCODE	ENCFF058ZBD ENCFF899BLB
HepG2	ZSCAN31	ChIP-seq	GRCh38	chromatin DNA	ENCODE	ENCFF178GLC ENCFF418CQT
K562	ATF2	ChIP-seq	GRCh38	chromatin DNA	ENCODE	ENCFF129HSC ENCFF784QTQ
K562	ATF3	ChIP-seq	GRCh38	chromatin DNA	ENCODE	ENCFF292CHB ENCFF561SGX
K562	ATF4	ChIP-seq	GRCh38	chromatin DNA	ENCODE	ENCFF827GWN ENCFF872NFM
K562	ATF7	ChIP-seq	GRCh38	chromatin DNA	ENCODE	ENCFF378JZX
K562	BACH1	ChIP-seq	GRCh38	chromatin DNA	ENCODE	ENCFF755GPS ENCFF830GYV
K562	BHLHE40	ChIP-seq	GRCh38	chromatin DNA	ENCODE	ENCFF534PVK ENCFF585OPQ
K562	CEBPB	ChIP-seq	GRCh38	chromatin DNA	ENCODE	ENCFF220UJA ENCFF891QTR
K562	CEBPG	ChIP-seq	GRCh38	chromatin DNA	ENCODE	ENCFF995TVP
K562	CREB1	ChIP-seq	GRCh38	chromatin DNA	ENCODE	ENCFF414SQZ ENCFF689VYE
K562	CREB3L1	ChIP-seq	GRCh38	chromatin DNA	ENCODE	ENCFF853PDJ ENCFF874WMJ
K562	CREM	ChIP-seq	GRCh38	chromatin DNA	ENCODE	ENCFF294TKX ENCFF602FXU
K562	CTCF	ChIP-seq	GRCh38	chromatin DNA	ENCODE	ENCFF075EWP ENCFF248VAH
K562	CTCFL	ChIP-seq	GRCh38	chromatin DNA	ENCODE	ENCFF081QMM ENCFF943BRX
K562	CUX1	ChIP-seq	GRCh38	chromatin DNA	ENCODE	ENCFF137HNJ ENCFF688YAV
K562	E2F1	ChIP-seq	GRCh38	chromatin DNA	ENCODE	ENCFF546JXV ENCFF877WEN
K562	E2F4	ChIP-seq	GRCh38	chromatin DNA	ENCODE	ENCFF121WVU ENCFF966QRE
K562	E2F6	ChIP-seq	GRCh38	chromatin DNA	ENCODE	ENCFF111LUX ENCFF600KSR
K562	E2F7	ChIP-seq	GRCh38	chromatin DNA	ENCODE	ENCFF505RTU ENCFF596QQG
K562	E2F8	ChIP-seq	GRCh38	chromatin DNA	ENCODE	ENCFF094YJF ENCFF389AUY
K562	ELF1	ChIP-seq	GRCh38	chromatin DNA	ENCODE	ENCFF009QBO ENCFF334KUA
K562	ELF4	ChIP-seq	GRCh38	chromatin DNA	ENCODE	ENCFF105NCA ENCFF114RXP
K562	ELK1	ChIP-seq	GRCh38	chromatin DNA	ENCODE	ENCFF382JSK ENCFF453ZWL
K562	ELK3	ChIP-seq	GRCh38	chromatin DNA	ENCODE	ENCFF489LNB ENCFF868OEW
K562	ERF	ChIP-seq	GRCh38	chromatin DNA	ENCODE	ENCFF706ISW ENCFF928BEL
K562	ESRRA	ChIP-seq	GRCh38	chromatin DNA	ENCODE	ENCFF833IMP ENCFF936WPW
K562	ETS1	ChIP-seq	GRCh38	chromatin DNA	ENCODE	ENCFF912HSU ENCFF928OFV
K562	ETV6	ChIP-seq	GRCh38	chromatin DNA	ENCODE	ENCFF888BUW ENCFF899ZVN
K562	FOS	ChIP-seq	GRCh38	chromatin DNA	ENCODE	ENCFF335AUM ENCFF548LWG
K562	FOSL1	ChIP-seq	GRCh38	chromatin DNA	ENCODE	ENCFF267ADF ENCFF352JPL
K562	FOXA1	ChIP-seq	GRCh38	chromatin DNA	ENCODE	ENCFF058MIV ENCFF689ZOM
K562	FOXA3	ChIP-seq	GRCh38	chromatin DNA	ENCODE	ENCFF542SDH ENCFF598GMM
K562	FOXK1	ChIP-seq	GRCh38	chromatin DNA	ENCODE	ENCFF596VGE ENCFF620BSV
K562	FOXK2	ChIP-seq	GRCh38	chromatin DNA	ENCODE	ENCFF327NEA ENCFF491ELB
K562	FOXO4	ChIP-seq	GRCh38	chromatin DNA	ENCODE	ENCFF079ZGK ENCFF555YMY
K562	FOXP1	ChIP-seq	GRCh38	chromatin DNA	ENCODE	ENCFF543VGS ENCFF656AKA
K562	FOXP4	ChIP-seq	GRCh38	chromatin DNA	ENCODE	ENCFF366MNH ENCFF676NIK
K562	GABPA	ChIP-seq	GRCh38	chromatin DNA	ENCODE	ENCFF210BNW ENCFF781AWX
K562	GATA1	ChIP-seq	GRCh38	chromatin DNA	ENCODE	ENCFF045KYK ENCFF735YRM
K562	GATA2	ChIP-seq	GRCh38	chromatin DNA	ENCODE	ENCFF224NNV ENCFF510BVA
K562	HES1	ChIP-seq	GRCh38	chromatin DNA	ENCODE	ENCFF524BVG ENCFF913QZG
K562	HMBOX1	ChIP-seq	GRCh38	chromatin DNA	ENCODE	ENCFF079HTI ENCFF678AVD
K562	HSF4	ChIP-seq	GRCh38	chromatin DNA	ENCODE	ENCFF606YCZ ENCFF862SEH
K562	IKZF1	ChIP-seq	GRCh38	chromatin DNA	ENCODE	ENCFF903XZW ENCFF957YQL
K562	IRF1	ChIP-seq	GRCh38	chromatin DNA	ENCODE	ENCFF367SQU ENCFF497BUE
K562	IRF2	ChIP-seq	GRCh38	chromatin DNA	ENCODE	ENCFF344HRG ENCFF934EYD
K562	JUNB	ChIP-seq	GRCh38	chromatin DNA	ENCODE	ENCFF736LSP ENCFF867NYH
K562	JUN	ChIP-seq	GRCh38	chromatin DNA	ENCODE	ENCFF283XPJ ENCFF893YYD
K562	JUND	ChIP-seq	GRCh38	chromatin DNA	ENCODE	ENCFF416NHC ENCFF571YBD
K562	KLF10	ChIP-seq	GRCh38	chromatin DNA	ENCODE	ENCFF110OZY ENCFF501XZC
K562	KLF16	ChIP-seq	GRCh38	chromatin DNA	ENCODE	ENCFF298RGN ENCFF576FKD
K562	LEF1	ChIP-seq	GRCh38	chromatin DNA	ENCODE	ENCFF747MEJ ENCFF928EZI
K562	MAFF	ChIP-seq	GRCh38	chromatin DNA	ENCODE	ENCFF283WGH ENCFF700ZVY
K562	MAFK	ChIP-seq	GRCh38	chromatin DNA	ENCODE	ENCFF420ZOS ENCFF525DOE
K562	MAZ	ChIP-seq	GRCh38	chromatin DNA	ENCODE	ENCFF567QAR ENCFF735SCU
K562	MEF2A	ChIP-seq	GRCh38	chromatin DNA	ENCODE	ENCFF545GQV ENCFF862SVA
K562	MEIS2	ChIP-seq	GRCh38	chromatin DNA	ENCODE	ENCFF133AJO ENCFF531RQL
K562	MGA	ChIP-seq	GRCh38	chromatin DNA	ENCODE	ENCFF299RHL ENCFF935HPA
K562	MITF	ChIP-seq	GRCh38	chromatin DNA	ENCODE	ENCFF692UXG ENCFF775JQN
K562	MLX	ChIP-seq	GRCh38	chromatin DNA	ENCODE	ENCFF142WTG ENCFF811KBZ
K562	MTF1	ChIP-seq	GRCh38	chromatin DNA	ENCODE	ENCFF082LQO ENCFF169GCI
K562	MYBL2	ChIP-seq	GRCh38	chromatin DNA	ENCODE	ENCFF434VVG ENCFF827OZO
K562	MYC	ChIP-seq	GRCh38	chromatin DNA	ENCODE	ENCFF330UQJ ENCFF836QWS
K562	NEUROD1	ChIP-seq	GRCh38	chromatin DNA	ENCODE	ENCFF011UME ENCFF684AAF
K562	NFE2	ChIP-seq	GRCh38	chromatin DNA	ENCODE	ENCFF789EHD ENCFF882SPG
K562	NFIC	ChIP-seq	GRCh38	chromatin DNA	ENCODE	ENCFF031VXJ ENCFF881IWX
K562	NFYA	ChIP-seq	GRCh38	chromatin DNA	ENCODE	ENCFF295THQ ENCFF920JAQ
K562	NFYB	ChIP-seq	GRCh38	chromatin DNA	ENCODE	ENCFF097JMC ENCFF753UAY
K562	NR2C2	ChIP-seq	GRCh38	chromatin DNA	ENCODE	ENCFF159OAW ENCFF430YGK
K562	NR2F1	ChIP-seq	GRCh38	chromatin DNA	ENCODE	ENCFF428UGP ENCFF960GQN
K562	NR2F2	ChIP-seq	GRCh38	chromatin DNA	ENCODE	ENCFF567VBY ENCFF836ATN
K562	NR2F6	ChIP-seq	GRCh38	chromatin DNA	ENCODE	ENCFF316RDN ENCFF864BPS
K562	NR3C1	ChIP-seq	GRCh38	chromatin DNA	ENCODE	ENCFF359KRH ENCFF913WVP
K562	NR4A1	ChIP-seq	GRCh38	chromatin DNA	ENCODE	ENCFF117DTC ENCFF818TCS
K562	NRF1	ChIP-seq	GRCh38	chromatin DNA	ENCODE	ENCFF108OPZ ENCFF636TZL
K562	PKNOX1	ChIP-seq	GRCh38	chromatin DNA	ENCODE	ENCFF665OQJ ENCFF849KGI
K562	POU5F1	ChIP-seq	GRCh38	chromatin DNA	ENCODE	ENCFF830NUK ENCFF867EKJ
K562	PPARD	ChIP-seq	GRCh38	chromatin DNA	ENCODE	ENCFF291YQU ENCFF380TAT
K562	REST	ChIP-seq	GRCh38	chromatin DNA	ENCODE	ENCFF048BGI ENCFF221OAM
K562	RFX1	ChIP-seq	GRCh38	chromatin DNA	ENCODE	ENCFF588ASX ENCFF858GQK
K562	RFX5	ChIP-seq	GRCh38	chromatin DNA	ENCODE	ENCFF194HRP ENCFF987EZQ
K562	SMAD3	ChIP-seq	GRCh38	chromatin DNA	ENCODE	ENCFF019RNS ENCFF054NIV
K562	SMAD5	ChIP-seq	GRCh38	chromatin DNA	ENCODE	ENCFF387MDX ENCFF610YNO
K562	SP1	ChIP-seq	GRCh38	chromatin DNA	ENCODE	ENCFF442GMI ENCFF621FNG
K562	SP2	ChIP-seq	GRCh38	chromatin DNA	ENCODE	ENCFF160BOC ENCFF996ZOR
K562	SPI1	ChIP-seq	GRCh38	chromatin DNA	ENCODE	ENCFF472DXY ENCFF761OMK
K562	SREBF1	ChIP-seq	GRCh38	chromatin DNA	ENCODE	ENCFF048AYA ENCFF640KEE
K562	SREBF2	ChIP-seq	GRCh38	chromatin DNA	ENCODE	ENCFF619UYB ENCFF945QBM
K562	SRF	ChIP-seq	GRCh38	chromatin DNA	ENCODE	ENCFF002WKU ENCFF652FOM
K562	TCF12	ChIP-seq	GRCh38	chromatin DNA	ENCODE	ENCFF044BDY ENCFF231HME
K562	TCF7	ChIP-seq	GRCh38	chromatin DNA	ENCODE	ENCFF575VCO ENCFF621JVC
K562	TCF7L2	ChIP-seq	GRCh38	chromatin DNA	ENCODE	ENCFF364FBS ENCFF567TSK
K562	TCFL5	ChIP-seq	GRCh38	chromatin DNA	ENCODE	ENCFF644CSE ENCFF828HZA
K562	TEAD1	ChIP-seq	GRCh38	chromatin DNA	ENCODE	ENCFF063XZR ENCFF204NXZ
K562	TEAD4	ChIP-seq	GRCh38	chromatin DNA	ENCODE	ENCFF363KGV ENCFF841NBP
K562	TFAP4	ChIP-seq	GRCh38	chromatin DNA	ENCODE	ENCFF223MAN ENCFF673UQF
K562	TFCP2	ChIP-seq	GRCh38	chromatin DNA	ENCODE	ENCFF327DHO ENCFF419VEM
K562	TFDP1	ChIP-seq	GRCh38	chromatin DNA	ENCODE	ENCFF100GOE ENCFF765NCD
K562	TFE3	ChIP-seq	GRCh38	chromatin DNA	ENCODE	ENCFF020HAU ENCFF656MRZ
K562	THAP1	ChIP-seq	GRCh38	chromatin DNA	ENCODE	ENCFF061TOQ ENCFF950RJP
K562	THRA	ChIP-seq	GRCh38	chromatin DNA	ENCODE	ENCFF371YLX ENCFF890OYV
K562	USF1	ChIP-seq	GRCh38	chromatin DNA	ENCODE	ENCFF225JGM ENCFF419ANM
K562	USF2	ChIP-seq	GRCh38	chromatin DNA	ENCODE	ENCFF891RTU ENCFF998IVE
K562	YY1	ChIP-seq	GRCh38	chromatin DNA	ENCODE	ENCFF203XPP ENCFF329XCJ
K562	ZBED1	ChIP-seq	GRCh38	chromatin DNA	ENCODE	ENCFF371IMA ENCFF938QIC
K562	ZBTB11	ChIP-seq	GRCh38	chromatin DNA	ENCODE	ENCFF486YBJ ENCFF737CGV
K562	ZBTB12	ChIP-seq	GRCh38	chromatin DNA	ENCODE	ENCFF837PWO ENCFF971WKI
K562	ZBTB17	ChIP-seq	GRCh38	chromatin DNA	ENCODE	ENCFF376WOA ENCFF823OLN
K562	ZBTB33	ChIP-seq	GRCh38	chromatin DNA	ENCODE	ENCFF239ONZ ENCFF664KQM
K562	ZBTB7A	ChIP-seq	GRCh38	chromatin DNA	ENCODE	ENCFF348XKJ ENCFF586QIP
K562	ZKSCAN1	ChIP-seq	GRCh38	chromatin DNA	ENCODE	ENCFF668AKQ ENCFF754IPA
K562	ZKSCAN3	ChIP-seq	GRCh38	chromatin DNA	ENCODE	ENCFF260YEV ENCFF290PNY
K562	ZNF140	ChIP-seq	GRCh38	chromatin DNA	ENCODE	ENCFF425EZB ENCFF997XXU
K562	ZNF143	ChIP-seq	GRCh38	chromatin DNA	ENCODE	ENCFF493ZHZ ENCFF912GFX
K562	ZNF184	ChIP-seq	GRCh38	chromatin DNA	ENCODE	ENCFF584NKE ENCFF961VPB
K562	ZNF24	ChIP-seq	GRCh38	chromatin DNA	ENCODE	ENCFF673DAN ENCFF694PTG
K562	ZNF257	ChIP-seq	GRCh38	chromatin DNA	ENCODE	ENCFF261ECJ ENCFF627LSG
K562	ZNF263	ChIP-seq	GRCh38	chromatin DNA	ENCODE	ENCFF609SJE ENCFF888KVA
K562	ZNF274	ChIP-seq	GRCh38	chromatin DNA	ENCODE	ENCFF478NGK ENCFF641RNP
K562	ZNF281	ChIP-seq	GRCh38	chromatin DNA	ENCODE	ENCFF340RNS ENCFF423BSD
K562	ZNF282	ChIP-seq	GRCh38	chromatin DNA	ENCODE	ENCFF419WWB ENCFF682EHA
K562	ZNF384	ChIP-seq	GRCh38	chromatin DNA	ENCODE	ENCFF898RKR ENCFF920ITB
K562	ZNF449	ChIP-seq	GRCh38	chromatin DNA	ENCODE	ENCFF352MEX ENCFF562IIE
K562	ZNF707	ChIP-seq	GRCh38	chromatin DNA	ENCODE	ENCFF430YDI ENCFF788GJJ
K562	ZNF740	ChIP-seq	GRCh38	chromatin DNA	ENCODE	ENCFF106DEP ENCFF894OHV
K562	ZNF75A	ChIP-seq	GRCh38	chromatin DNA	ENCODE	ENCFF439IES ENCFF483DOR
K562	ZNF76	ChIP-seq	GRCh38	chromatin DNA	ENCODE	ENCFF171OLT ENCFF439FSZ
K562	ZSCAN29	ChIP-seq	GRCh38	chromatin DNA	ENCODE	ENCFF213KDE ENCFF695LCK
R1	CTCF	ChIP-seq	mm10	chromatin DNA	Cistrome	2631
R1	ESRRB	ChIP-seq	mm10	chromatin DNA	Cistrome	408 408 73564
R1	GABPA	ChIP-seq	mm10	chromatin DNA	Cistrome	103101 103101 103103 56061
R1	JUN	ChIP-seq	mm10	chromatin DNA	Cistrome	53680
R1	KLF4	ChIP-seq	mm10	chromatin DNA	Cistrome	44341 47518 76356
R1	MYCN	ChIP-seq	mm10	chromatin DNA	Cistrome	418
R1	NFYA	ChIP-seq	mm10	chromatin DNA	Cistrome	48618 6012 6013
R1	NRF1	ChIP-seq	mm10	chromatin DNA	Cistrome	58287 58288 58288 58923
R1	OCT4	ChIP-seq	mm10	chromatin DNA	Cistrome	67363 67363 73466 75247
R1	PRDM14	ChIP-seq	mm10	chromatin DNA	Cistrome	4497 68954
R1	REST	ChIP-seq	mm10	chromatin DNA	GEO	GSE27148 GSE48320
R1	RUNX1	ChIP-seq	mm10	chromatin DNA	Cistrome	55144 55144 55146 55146 55147
R1	SALL4	ChIP-seq	mm10	chromatin DNA	Cistrome	71075
R1	SMAD4	ChIP-seq	mm10	chromatin DNA	Cistrome	87244 87245
R1	SOX2	ChIP-seq	mm10	chromatin DNA	Cistrome	34542 34542 73468 75217
R1	SP1	ChIP-seq	mm10	chromatin DNA	Cistrome	103109
R1	SPI1	ChIP-seq	mm10	chromatin DNA	Cistrome	48327 48327 48329 56837
R1	STAT3	ChIP-seq	mm10	chromatin DNA	Cistrome	4584
R1	TBX6	ChIP-seq	mm10	chromatin DNA	Cistrome	83660
R1	TCF12	ChIP-seq	mm10	chromatin DNA	Cistrome	53113
R1	TCF3	ChIP-seq	mm10	chromatin DNA	Cistrome	72460
R1	THAP11	ChIP-seq	mm10	chromatin DNA	Cistrome	43043
R1	YY1	ChIP-seq	mm10	chromatin DNA	Cistrome	53946 53946 5858 88600
R1	ZFX	ChIP-seq	mm10	chromatin DNA	Cistrome	438
R1	ZIC2	ChIP-seq	mm10	chromatin DNA	Cistrome	51364 51364 51365
R1	ZIC3	ChIP-seq	mm10	chromatin DNA	Cistrome	51961
R1	ZNF143	ChIP-seq	mm10	chromatin DNA	Cistrome	36769
MEF	CEBPA	ChIP-seq	mm10	chromatin DNA	Cistrome	73570
MEF	CEBPB	ChIP-seq	mm10	chromatin DNA	Cistrome	73568
MEF	CTCF	ChIP-seq	mm10	chromatin DNA	Cistrome	92575
MEF	ESRRB	ChIP-seq	mm10	chromatin DNA	GEO	GSE89155
MEF	FOSL1	ChIP-seq	mm10	chromatin DNA	Cistrome	76986
MEF	KLF4	ChIP-seq	mm10	chromatin DNA	Cistrome	73617
MEF	MYC	ChIP-seq	mm10	chromatin DNA	Cistrome	73616
MEF	RUNX1	ChIP-seq	mm10	chromatin DNA	Cistrome	73572
MEF	YY1	ChIP-seq	mm10	chromatin DNA	GEO	SRX15563528 SRX15563529
MEF	ZIC3	ChIP-seq	mm10	chromatin DNA	GEO	GSE89155
MEF	ZNF143	ChIP-seq	mm10	chromatin DNA	GEO	GSE39263
HepG2	SMARCA2	ChIP-seq	GRCh38	chromatin DNA	Cistrome	86287
HepG2	SMARCA4	ChIP-seq	GRCh38	chromatin DNA	Cistrome	82423
HepG2	SMARCB1	ChIP-seq	GRCh38	chromatin DNA	GEO	GSE69566
HepG2	SMARCC1	ChIP-seq	GRCh38	chromatin DNA	GEO	GSE108514
HepG2	SMARCC2	ChIP-seq	GRCh38	chromatin DNA	Cistrome	101186
HepG2	SMARCE1	ChIP-seq	GRCh38	chromatin DNA	Cistrome	102460
HepG2		ATAC-seq	GRCh38	chromatin DNA	ENCODE	ENCFF285FQS ENCFF913MQB
HepG2		ChromHMM	GRCh38	chromatin DNA	ENCODE	ENCFF808IZE
HepG2		DNase	GRCh38	chromatin DNA	ENCODE	ENCFF788CUA
HepG2		footprint	GRCh38	chromatin DNA	ENCODE	ENCFF313NJX
K562		ATAC-seq	GRCh38	chromatin DNA	ENCODE	ENCFF558BLC ENCFF600FDO
K562		DNase	GRCh38	chromatin DNA	ENCODE	ENCFF257HEE
K562		footprint	GRCh38	chromatin DNA	ENCODE	ENCFF771QAQ
K562		10x_snATAC	GRCh38	chromatin DNA	ENCODE	ENCFF998SLH
K562		ISSAAC-seq	GRCh38	chromatin DNA	ENA	E-MTAB-11264
K562		SHARE-seq	GRCh38	chromatin DNA	GEO	GSE140203
R1		ATAC-seq	mm10	chromatin DNA	Cistrome	66250
R1		Mnase-seq	mm10	chromatin DNA	GEO	GSM4189437
R1		WGBS	mm10	chromatin DNA	GEO	GSM4024112
MEF		ATAC-seq	mm10	chromatin DNA	Cistrome	103140
MEF		ATAC-seq	GRCh38	chromatin DNA	Cistrome	103140
