# Supplementary material for: Genome-wide investigation of transcription factor footprints and dynamics using cFOOT-seq
Source: Protein Cell. 2025 Aug 4;16(11):932–52. doi: 10.1093/procel/pwaf071 (PMC12698189; doi:10.1093/procel/pwaf071)
Supplement: pwaf071_Supplementary_Materials [file pwaf071_supplementary_materials.zip › pwaf071_suppl_Supplementary_Figures_S2_Tables_S2.xlsx]

## Sheet: sheet1
Table S2. scATAC-cFOOT-seq, related to Figure 2
The sheet contains the list of barcoded i5_bridge primers used to label cells or nuclei in the scATAC-cFOOT-seq experiment, along with all metrics for each individual cell in the scATAC-cFOOT-seq analysis.
column	Description
Cell ID	The cell identity defined by barcode
Barcoded i5_bridge primer	List of primers with unique barcodes for labeling cells or nuclei.
Overlap with i5	Overlapping sequence between the barcoded i5_bridge primers and the i5 primer.
Barcode	Unique barcode in barcoded i5_bridge primer
Overlap with Tn5 Primer D	Overlapping sequence between the barcoded i5_bridge primers and the Tn5 adapter.
ChrM_ratio	The fraction of reads mapping to mitochondrial DNA.
General_conversion_rate	The average conversion rate across the entire genome
Average_depth	Average sequencing depth for each single cell.
CTCF TFOS	The binding activity of the CTCF transcription factor.
Duplication	The percentage of duplicated reads.
Uniq_reads	The number of unique reads.
Total_reads	The total number of sequencing reads for each cell.
Reads_in_peak	The number of reads that map to identified chromatin peaks
Peak_with_reads	The number of chromatin peaks with at least one read.
One_peak_reads	The number of reads mapping exclusively to one peak.
FRIP	Fraction of Reads in Peaks
Note：the information of chromatin peaks are called from merged data of all single cells
sequence list of barcoded i5_bridge primers
Cell ID	Barcoded i5_ bridge primer	Overlap with i5	Barcode	Overlap with Tn5 Primer D	General_ conversion_rate	FRiP
#1	i5_bridge_001	ACACTCTTTCCCTACACGACGCTCTTCCGATCT	AAACTTAG	TGGTAGAGAGGGTGAGATGTGTATAAGAGACAG	0.4122	0.437758
#2	i5_bridge_002	ACACTCTTTCCCTACACGACGCTCTTCCGATCT	AAGATTAC	TGGTAGAGAGGGTGAGATGTGTATAAGAGACAG	0.4683	0.407687
#3	i5_bridge_003	ACACTCTTTCCCTACACGACGCTCTTCCGATCT	AAGTGATG	TGGTAGAGAGGGTGAGATGTGTATAAGAGACAG	0.4402	0.355392
#4	i5_bridge_004	ACACTCTTTCCCTACACGACGCTCTTCCGATCT	ACAGAGAT	TGGTAGAGAGGGTGAGATGTGTATAAGAGACAG	0.4701	0.419485
#5	i5_bridge_005	ACACTCTTTCCCTACACGACGCTCTTCCGATCT	ACCAAGGC	TGGTAGAGAGGGTGAGATGTGTATAAGAGACAG	0.421	0.42053
#6	i5_bridge_006	ACACTCTTTCCCTACACGACGCTCTTCCGATCT	ACGGCTGA	TGGTAGAGAGGGTGAGATGTGTATAAGAGACAG	0.413	0.386526
#7	i5_bridge_007	ACACTCTTTCCCTACACGACGCTCTTCCGATCT	ACGTGTCC	TGGTAGAGAGGGTGAGATGTGTATAAGAGACAG	0.407	0.392212
#8	i5_bridge_008	ACACTCTTTCCCTACACGACGCTCTTCCGATCT	AGCACTTT	TGGTAGAGAGGGTGAGATGTGTATAAGAGACAG	0.4612	0.385183
#9	i5_bridge_009	ACACTCTTTCCCTACACGACGCTCTTCCGATCT	AGCGTGGC	TGGTAGAGAGGGTGAGATGTGTATAAGAGACAG	0.3985	0.355133
#10	i5_bridge_010	ACACTCTTTCCCTACACGACGCTCTTCCGATCT	AGGCGTTG	TGGTAGAGAGGGTGAGATGTGTATAAGAGACAG	0.402	0.44975
#11	i5_bridge_011	ACACTCTTTCCCTACACGACGCTCTTCCGATCT	AGGTCTAG	TGGTAGAGAGGGTGAGATGTGTATAAGAGACAG	0.4818	0.416391
#12	i5_bridge_012	ACACTCTTTCCCTACACGACGCTCTTCCGATCT	AGTCTGTA	TGGTAGAGAGGGTGAGATGTGTATAAGAGACAG	0.4556	0.337188
#13	i5_bridge_013	ACACTCTTTCCCTACACGACGCTCTTCCGATCT	AGTTACAG	TGGTAGAGAGGGTGAGATGTGTATAAGAGACAG	0.4801	0.379731
#14	i5_bridge_014	ACACTCTTTCCCTACACGACGCTCTTCCGATCT	AGTTCGCA	TGGTAGAGAGGGTGAGATGTGTATAAGAGACAG	0.0226	0.373097
#15	i5_bridge_015	ACACTCTTTCCCTACACGACGCTCTTCCGATCT	ATAAGTGG	TGGTAGAGAGGGTGAGATGTGTATAAGAGACAG	0.0275	0.405294
#16	i5_bridge_016	ACACTCTTTCCCTACACGACGCTCTTCCGATCT	ATCCTGGG	TGGTAGAGAGGGTGAGATGTGTATAAGAGACAG	0.4359	0.439442
#17	i5_bridge_017	ACACTCTTTCCCTACACGACGCTCTTCCGATCT	ATCTAATC	TGGTAGAGAGGGTGAGATGTGTATAAGAGACAG	0.5014	0.364663
#18	i5_bridge_018	ACACTCTTTCCCTACACGACGCTCTTCCGATCT	ATGAGGCA	TGGTAGAGAGGGTGAGATGTGTATAAGAGACAG	0.4764	0.426897
#19	i5_bridge_019	ACACTCTTTCCCTACACGACGCTCTTCCGATCT	CACGCAAT	TGGTAGAGAGGGTGAGATGTGTATAAGAGACAG	0.419	0.481552
#20	i5_bridge_020	ACACTCTTTCCCTACACGACGCTCTTCCGATCT	CAGGTAGC	TGGTAGAGAGGGTGAGATGTGTATAAGAGACAG	0.5102	0.371436
#21	i5_bridge_021	ACACTCTTTCCCTACACGACGCTCTTCCGATCT	CATACGGT	TGGTAGAGAGGGTGAGATGTGTATAAGAGACAG	0.4034	0.38395
#22	i5_bridge_022	ACACTCTTTCCCTACACGACGCTCTTCCGATCT	CATACTTA	TGGTAGAGAGGGTGAGATGTGTATAAGAGACAG	0.47	0.36798
#23	i5_bridge_023	ACACTCTTTCCCTACACGACGCTCTTCCGATCT	CCACGGCA	TGGTAGAGAGGGTGAGATGTGTATAAGAGACAG	0.4214	0.407538
#24	i5_bridge_024	ACACTCTTTCCCTACACGACGCTCTTCCGATCT	CCATTATT	TGGTAGAGAGGGTGAGATGTGTATAAGAGACAG	0.3849	0.337966
#25	i5_bridge_025	ACACTCTTTCCCTACACGACGCTCTTCCGATCT	CCCGCACA	TGGTAGAGAGGGTGAGATGTGTATAAGAGACAG	0.4537	0.375698
#26	i5_bridge_026	ACACTCTTTCCCTACACGACGCTCTTCCGATCT	CCGAATGC	TGGTAGAGAGGGTGAGATGTGTATAAGAGACAG	0.4205	0.353085
#27	i5_bridge_027	ACACTCTTTCCCTACACGACGCTCTTCCGATCT	CGCACAGG	TGGTAGAGAGGGTGAGATGTGTATAAGAGACAG	0.4822	0.363663
#28	i5_bridge_028	ACACTCTTTCCCTACACGACGCTCTTCCGATCT	CGCCAGTT	TGGTAGAGAGGGTGAGATGTGTATAAGAGACAG	0.4254	0.399822
#29	i5_bridge_029	ACACTCTTTCCCTACACGACGCTCTTCCGATCT	CTAAAGAT	TGGTAGAGAGGGTGAGATGTGTATAAGAGACAG	0.4145	0.401996
#30	i5_bridge_030	ACACTCTTTCCCTACACGACGCTCTTCCGATCT	CTCCACAC	TGGTAGAGAGGGTGAGATGTGTATAAGAGACAG	0.3571	0.326115
#31	i5_bridge_031	ACACTCTTTCCCTACACGACGCTCTTCCGATCT	CTCTCTCC	TGGTAGAGAGGGTGAGATGTGTATAAGAGACAG	0.4282	0.393577
#32	i5_bridge_032	ACACTCTTTCCCTACACGACGCTCTTCCGATCT	CTGAGTAA	TGGTAGAGAGGGTGAGATGTGTATAAGAGACAG	0.4632	0.266173
#33	i5_bridge_033	ACACTCTTTCCCTACACGACGCTCTTCCGATCT	CTTCCGGA	TGGTAGAGAGGGTGAGATGTGTATAAGAGACAG	0.4563	0.321213
#34	i5_bridge_034	ACACTCTTTCCCTACACGACGCTCTTCCGATCT	CTTCTACA	TGGTAGAGAGGGTGAGATGTGTATAAGAGACAG	0.4295	0.366756
#35	i5_bridge_035	ACACTCTTTCCCTACACGACGCTCTTCCGATCT	CTTGACCC	TGGTAGAGAGGGTGAGATGTGTATAAGAGACAG	0.3893	0.345078
#36	i5_bridge_036	ACACTCTTTCCCTACACGACGCTCTTCCGATCT	GAAGAGTA	TGGTAGAGAGGGTGAGATGTGTATAAGAGACAG	0.3821	0.430571
#37	i5_bridge_037	ACACTCTTTCCCTACACGACGCTCTTCCGATCT	GAAGTAAT	TGGTAGAGAGGGTGAGATGTGTATAAGAGACAG	0.3917	0.420814
#38	i5_bridge_038	ACACTCTTTCCCTACACGACGCTCTTCCGATCT	GAGTCCAG	TGGTAGAGAGGGTGAGATGTGTATAAGAGACAG	0.4488	0.382779
#39	i5_bridge_039	ACACTCTTTCCCTACACGACGCTCTTCCGATCT	GATGACAC	TGGTAGAGAGGGTGAGATGTGTATAAGAGACAG	0.4376	0.441962
#40	i5_bridge_040	ACACTCTTTCCCTACACGACGCTCTTCCGATCT	GATTAACG	TGGTAGAGAGGGTGAGATGTGTATAAGAGACAG	0.4933	0.416544
#41	i5_bridge_041	ACACTCTTTCCCTACACGACGCTCTTCCGATCT	GCCACAGT	TGGTAGAGAGGGTGAGATGTGTATAAGAGACAG	0.4403	0.363352
#42	i5_bridge_042	ACACTCTTTCCCTACACGACGCTCTTCCGATCT	GCCGAACT	TGGTAGAGAGGGTGAGATGTGTATAAGAGACAG	0.3664	0.366874
#43	i5_bridge_043	ACACTCTTTCCCTACACGACGCTCTTCCGATCT	GCGTACCT	TGGTAGAGAGGGTGAGATGTGTATAAGAGACAG	0.4882	0.49033
#44	i5_bridge_044	ACACTCTTTCCCTACACGACGCTCTTCCGATCT	GCGTTACC	TGGTAGAGAGGGTGAGATGTGTATAAGAGACAG	0.4973	0.375619
#45	i5_bridge_045	ACACTCTTTCCCTACACGACGCTCTTCCGATCT	GCTGCGCA	TGGTAGAGAGGGTGAGATGTGTATAAGAGACAG	0.4362	0.361062
#46	i5_bridge_046	ACACTCTTTCCCTACACGACGCTCTTCCGATCT	GCTTGCAG	TGGTAGAGAGGGTGAGATGTGTATAAGAGACAG	0.4238	0.367959
#47	i5_bridge_047	ACACTCTTTCCCTACACGACGCTCTTCCGATCT	GGCCTCTG	TGGTAGAGAGGGTGAGATGTGTATAAGAGACAG	0.4155	0.400242
#48	i5_bridge_048	ACACTCTTTCCCTACACGACGCTCTTCCGATCT	GGGCGTCA	TGGTAGAGAGGGTGAGATGTGTATAAGAGACAG	0.4079	0.427728
#49	i5_bridge_049	ACACTCTTTCCCTACACGACGCTCTTCCGATCT	GGTCTAGG	TGGTAGAGAGGGTGAGATGTGTATAAGAGACAG	0.4141	0.393279
#50	i5_bridge_050	ACACTCTTTCCCTACACGACGCTCTTCCGATCT	GTAGGGTC	TGGTAGAGAGGGTGAGATGTGTATAAGAGACAG	0.4627	0.300836
#51	i5_bridge_051	ACACTCTTTCCCTACACGACGCTCTTCCGATCT	GTCATCTC	TGGTAGAGAGGGTGAGATGTGTATAAGAGACAG	0.4758	0.381518
#52	i5_bridge_052	ACACTCTTTCCCTACACGACGCTCTTCCGATCT	GTGTACGC	TGGTAGAGAGGGTGAGATGTGTATAAGAGACAG	0.4368	0.403617
#53	i5_bridge_053	ACACTCTTTCCCTACACGACGCTCTTCCGATCT	GTTATGGT	TGGTAGAGAGGGTGAGATGTGTATAAGAGACAG	0.4615	0.404374
#54	i5_bridge_054	ACACTCTTTCCCTACACGACGCTCTTCCGATCT	TAATACAC	TGGTAGAGAGGGTGAGATGTGTATAAGAGACAG	0.025	0.34693
#55	i5_bridge_055	ACACTCTTTCCCTACACGACGCTCTTCCGATCT	TAGAGCTA	TGGTAGAGAGGGTGAGATGTGTATAAGAGACAG	0.4049	0.430145
#56	i5_bridge_056	ACACTCTTTCCCTACACGACGCTCTTCCGATCT	TATGAAGT	TGGTAGAGAGGGTGAGATGTGTATAAGAGACAG	0.3985	0.423016
#57	i5_bridge_057	ACACTCTTTCCCTACACGACGCTCTTCCGATCT	TATGCCAA	TGGTAGAGAGGGTGAGATGTGTATAAGAGACAG	0.4202	0.380263
#58	i5_bridge_058	ACACTCTTTCCCTACACGACGCTCTTCCGATCT	TATTGACC	TGGTAGAGAGGGTGAGATGTGTATAAGAGACAG	0.4443	0.386865
#59	i5_bridge_059	ACACTCTTTCCCTACACGACGCTCTTCCGATCT	TCAAGTCG	TGGTAGAGAGGGTGAGATGTGTATAAGAGACAG	0.4067	0.363976
#60	i5_bridge_060	ACACTCTTTCCCTACACGACGCTCTTCCGATCT	TCACCCTT	TGGTAGAGAGGGTGAGATGTGTATAAGAGACAG	0.4035	0.412212
#61	i5_bridge_061	ACACTCTTTCCCTACACGACGCTCTTCCGATCT	TCAGTCAG	TGGTAGAGAGGGTGAGATGTGTATAAGAGACAG	0.4342	0.46525
#62	i5_bridge_062	ACACTCTTTCCCTACACGACGCTCTTCCGATCT	TCGCTAGA	TGGTAGAGAGGGTGAGATGTGTATAAGAGACAG	0.4264	0.410182
#63	i5_bridge_063	ACACTCTTTCCCTACACGACGCTCTTCCGATCT	TGAATTGT	TGGTAGAGAGGGTGAGATGTGTATAAGAGACAG	0.4508	0.39922
#64	i5_bridge_064	ACACTCTTTCCCTACACGACGCTCTTCCGATCT	TGAGGAAC	TGGTAGAGAGGGTGAGATGTGTATAAGAGACAG	0.4432	0.455497
#65	i5_bridge_065	ACACTCTTTCCCTACACGACGCTCTTCCGATCT	TGAGGTTT	TGGTAGAGAGGGTGAGATGTGTATAAGAGACAG	0.4197	0.435347
#66	i5_bridge_066	ACACTCTTTCCCTACACGACGCTCTTCCGATCT	TGATGCTG	TGGTAGAGAGGGTGAGATGTGTATAAGAGACAG	0.4152	0.376183
#67	i5_bridge_067	ACACTCTTTCCCTACACGACGCTCTTCCGATCT	TGCCCTGG	TGGTAGAGAGGGTGAGATGTGTATAAGAGACAG	0.4221	0.322371
#68	i5_bridge_068	ACACTCTTTCCCTACACGACGCTCTTCCGATCT	TGGTGGTA	TGGTAGAGAGGGTGAGATGTGTATAAGAGACAG	0.3555	0.396127
#69	i5_bridge_069	ACACTCTTTCCCTACACGACGCTCTTCCGATCT	TTACAGCA	TGGTAGAGAGGGTGAGATGTGTATAAGAGACAG	0.4675	0.344288
#70	i5_bridge_070	ACACTCTTTCCCTACACGACGCTCTTCCGATCT	TTCCGCTG	TGGTAGAGAGGGTGAGATGTGTATAAGAGACAG	0.4274	0.298744
#71	i5_bridge_071	ACACTCTTTCCCTACACGACGCTCTTCCGATCT	TTTCTCAT	TGGTAGAGAGGGTGAGATGTGTATAAGAGACAG	0.415	0.399496
