# Supplementary material for: Genome-wide investigation of transcription factor footprints and dynamics using cFOOT-seq
Source: Protein Cell. 2025 Aug 4;16(11):932–52. doi: 10.1093/procel/pwaf071 (PMC12698189; doi:10.1093/procel/pwaf071)
Supplement: pwaf071_Supplementary_Materials [file pwaf071_supplementary_materials.zip › pwaf071_suppl_Supplementary_Figures_S3_Tables_S3.xlsx]

## Sheet: chomHMM_cluster
Table S3. ChromHMM cluster, related to Figure 3
Group information of 204 TFs in HepG2 cells clustered by their TFOS in regions defined by chromHMM annotationshomHMM cluster
column	Description
Cluster	Groups obtained by clustering Z-score normalized TFOS across different chromatin states using the K-means clustering method.
TF	204 transcription factors in HepG2 cells.
EnhA_TFOS	Z-score normalized TFOS in both active enhancer 1 and active enhancer 2 regions of HepG2.
EnhBiv_TFOS	Z-score normalized TFOS in the bivalent enhancer region of HepG2.
EnhG_TFOS	Z-score normalized TFOS in both Genic enhancer 1 and Genic enhancer 2 regions of HepG2.
EnhWk_TFOS	Z-score normalized TFOS in the weak enhancer region of HepG2.
Het_TFOS	Z-score normalized TFOS in heterochromatin regions of HepG2.
Quies_TFOS	Z-score normalized TFOS in quiescent or transcriptionally inactive regions of HepG2.
ReprPC_TFOS	Z-score normalized TFOS in the repressed polycomb region of HepG2.
ReprPCWk_TFOS	Z-score normalized TFOS in the weak repressed polycomb region of HepG2.
TssA_TFOS	Z-score normalized TFOS in active TSS (transcription start site) regions of HepG2.
TssBiv_TFOS	Z-score normalized TFOS in bivalent or poised TSS regions of HepG2.
TSS_flank_TFOS	Z-score normalized TFOS in the upstream and downstream flanking regions of TSS in HepG2.
Tx_region_TFOS	Z-score normalized TFOS in both strong and weak transcription regions of HepG2.
ZNF_Rpts_TFOS	Z-score normalized TFOS in ZNF genes and repeat regions of HepG2.
Cluster	TF	EnhA_TFOS	EnhBiv_TFOS	EnhG_TFOS	EnhWk_TFOS	Het_TFOS	Quies_TFOS	ReprPC_TFOS	ReprPCWk_TFOS	TssA_TFOS	TssBiv_TFOS	TSS_flank_TFOS	Tx_region_TFOS	ZNF_Rpts_TFOS
1	atf4	1.39144	0.698748	0.113994	0.285809	-0.656044	-0.716781	-0.390261	-0.380526	1.98219	-0.92738	0.745234	-0.52933	-1.6171
1	cebpa	1.90639	0.14786	-0.207681	-0.00643078	-0.500637	-0.978298	-0.700717	-0.905101	1.44799	0.654014	1.12896	-0.918971	-1.06737
1	cebpb	1.80526	0.0873051	0.11026	0.263548	-0.961716	-0.991103	-0.694189	-0.897363	1.48419	0.502728	1.11439	-0.690532	-1.13278
1	cebpd	2.1421	-0.344476	0.00917555	0.136393	-0.058047	-0.686502	-0.461382	-0.985162	1.48337	-0.509904	1.16737	-0.921933	-0.97101
1	cebpg	1.73374	-0.100378	0.0630054	0.184723	-0.936654	-0.936654	-0.663175	-0.815513	1.62043	0.678241	1.03341	-0.613742	-1.24743
1	dbp	1.48126	-0.604107	0.563607	0.442588	-1.02242	-0.307241	-1.33786	-0.56463	1.86207	0.275014	0.870346	-0.867999	-0.790633
1	esrra	2.04383	0.0594998	0.532372	0.687689	-1.05515	-0.627463	-0.383398	-0.386781	0.995732	-0.55401	0.994745	-0.759797	-1.54726
1	fosl1	2.16575	-0.360944	0.646783	0.519026	-0.712518	-0.806931	-1.03879	-0.801124	1.1918	-0.605647	1.03313	-0.62498	-0.605552
1	fosl2	1.93078	-0.0670331	0.242085	0.432786	-0.878753	-0.862689	-0.53269	-0.798697	1.45552	0.135978	1.00717	-0.644174	-1.42028
1	foxa1	1.6752	0.0175909	0.245689	0.71243	-1.12833	-0.953761	-1.17246	-0.602358	1.46164	0.708601	0.757975	-0.793512	-0.928708
1	foxa2	1.4291	0.451633	0.383689	0.358608	-1.32105	-0.994452	-0.407978	-0.87258	1.03863	1.39349	0.692791	-1.08422	-1.06766
1	foxa3	2.01013	0.352432	-0.0327669	0.399897	-0.131619	-0.384361	-0.648259	-0.977879	1.19862	-0.0551472	0.972792	-1.56545	-1.1384
1	foxc1	1.1394	0.760636	-0.151824	-0.311876	-0.936055	-0.841625	-0.29137	-1.20232	1.08195	1.73675	0.8025	-1.37358	-0.412588
1	foxk1	1.8241	0.105466	0.34189	0.425527	-0.969761	-0.248986	0.622201	-1.83249	1.08586	-0.176245	0.73536	-1.08962	-0.823305
1	foxk2	1.56768	0.430609	0.0623967	0.674043	-1.23282	-0.952577	-0.509629	-0.985525	0.908706	1.40338	0.638721	-0.885579	-1.1194
1	foxo4	2.00028	-0.312319	-0.350038	0.13772	-0.110252	-0.654619	-0.72231	-0.571185	1.13043	0.942212	0.976593	-0.839559	-1.62695
1	foxp1	1.68136	-0.394656	0.177807	0.430886	-1.26727	-0.906385	-0.675098	-0.770202	1.10543	1.57835	0.608147	-0.711271	-0.857098
1	foxp4	1.76996	-0.143544	-0.109015	0.422966	0.944074	0.383287	-1.60977	-1.19136	1.01466	-0.24306	0.710641	-1.21355	-0.735298
1	hlf	1.10862	0.664575	-0.208475	-0.0117245	-1.13205	-1.14722	-0.558961	-0.710623	1.55986	1.28514	1.01196	-1.05293	-0.808183
1	hnf1a	1.19816	0.585583	0.49029	0.236902	-1.04032	-1.15135	-0.336307	-0.984332	1.31025	0.921795	1.08362	-1.24783	-1.06646
1	hnf1b	1.51133	-0.407506	0.0222352	0.350859	0.656606	-0.846161	-0.337648	-1.22928	1.41807	0.425507	1.02923	-1.43842	-1.15482
1	hnf4a	2.15583	-0.257022	-0.222771	0.232487	-0.487302	-0.81782	-0.698885	-0.935114	1.51483	-0.0879444	1.15267	-0.977867	-0.571099
1	hnf4g	1.8774	-0.160692	0.021467	0.32165	-0.875818	-0.812592	-0.89014	-0.92559	1.55375	0.334604	1.18686	-0.863266	-0.767628
1	junb	1.9922	0.0823926	0.0700841	0.669875	-0.863303	-0.708044	-1.15027	-0.572884	1.45412	-0.909738	1.04657	-0.65083	-0.460187
1	jund	2.26808	-0.162409	0.356578	0.383535	-0.595365	-0.916227	-0.725751	-0.753672	1.34122	-0.427007	0.903767	-0.650041	-1.02271
1	mafg	1.19817	-0.357237	-1.47798	0.0252745	-0.0120644	-0.681055	-0.676398	-0.824575	0.48942	2.05863	1.22572	-0.801727	-0.166182
1	mafk	1.82743	0.176517	0.299476	-0.228821	-1.24395	-1.30343	0.110038	-0.736513	0.482545	1.64964	0.608707	-0.905208	-0.736419
1	myc	0.971872	-0.88953	0.473341	0.0657423	-0.384773	-0.676703	-1.40879	-0.767689	1.89187	0.130745	1.55818	-0.910344	-0.0539146
1	nfe2l2	1.65254	-0.871084	0.376295	0.0839689	-0.723829	-0.7588	-0.430921	-0.472072	1.87305	-0.188745	1.28304	-0.931458	-0.891994
1	nfe2	2.00471	0.268717	0.145251	0.37591	-0.409954	-0.884843	-1.15392	-0.623635	1.31106	0.376287	0.82995	-1.02477	-1.21476
1	nfib	2.65815	0.0822978	-0.177614	0.544009	-1.40086	-0.311465	-0.61606	-0.405778	0.287775	-0.60321	0.969515	-0.310121	-0.716636
1	nfil3	1.43255	0.860901	-0.0595974	0.163132	-1.08697	-1.02832	-0.868078	-0.480329	1.20923	0.845234	1.17084	-0.884419	-1.27418
1	nr2c2	2.08724	0.233879	0.275665	0.57259	-0.0508198	-1.01259	-0.909313	-0.790221	0.652649	0.733936	0.660893	-0.843929	-1.60998
1	nr2f1	1.84183	-0.119436	0.116538	0.252214	-0.770768	-0.887233	-0.683733	-1.08435	1.60454	0.502561	0.995156	-1.1208	-0.646523
1	nr2f2	1.72262	-0.102285	0.273079	0.4065	0.507776	-0.854603	-0.950091	-1.14637	1.37308	-0.307289	1.17881	-1.03764	-1.06358
1	nr2f6	2.35595	0.463564	-0.136357	0.341189	-0.99893	-1.14056	-0.0886608	-0.533151	1.06437	-0.123985	0.558014	-1.37959	-0.381854
1	nr5a1	2.10839	0.0249622	0.410332	0.616411	-1.18293	-0.985192	-0.174636	-0.982698	0.732691	0.412064	0.766162	-0.23148	-1.51407
1	onecut1	1.72437	0.649146	-0.710336	0.16867	-0.854513	-0.946732	1.03506	-0.709919	1.12152	0.181367	0.779205	-1.19766	-1.24018
1	rara	1.94797	-0.19653	0.065398	0.0871578	-0.531364	-1.08002	-0.476232	-1.01124	1.43188	0.647119	1.05364	-0.964876	-0.972895
1	rarg	0.744243	-0.478674	0.353177	-0.144599	-1.74741	-0.192889	-2.01984	-0.184602	1.02477	0.955307	1.21239	-0.160886	0.639003
1	rfx1	1.23608	0.00393126	-0.144931	-0.0983275	-1.03483	-0.951124	-0.51724	-0.705885	1.80757	0.48887	1.63826	-0.745916	-0.97646
1	rfx3	1.22327	0.166797	-0.675187	-0.242794	-1.07573	-1.03965	-0.058634	-0.531004	1.82063	0.500072	1.57678	-0.856296	-0.808249
1	rfx5	1.41693	-0.119466	-0.518428	0.018814	-1.23129	-0.513027	-0.720164	-0.497472	1.86399	-0.152133	1.6972	-0.694901	-0.550052
1	rora	2.19191	0.105872	-0.680632	-0.402329	-0.491261	-1.24089	-0.092317	-0.590317	1.33685	1.17273	0.0901772	-1.06782	-0.331981
1	rxrb	2.13532	-0.425112	-0.050592	0.368813	-0.0677869	-0.858433	-0.734405	-0.927349	1.47136	-0.0264133	1.00954	-0.953554	-0.941393
1	sp2	1.51639	-0.735288	-0.73855	-0.422864	-0.603086	-0.723519	-0.563882	-0.521104	1.31103	1.32604	1.57188	-0.649641	-0.767405
1	tcf7l2	0.864545	-0.0401542	-0.0372208	0.0347992	-0.937376	-0.940982	-0.552599	-0.801415	1.52225	1.93139	0.842544	-0.919525	-0.966262
1	tcf7	1.57944	0.0983142	-0.00324196	0.135501	-0.89382	-0.706744	-0.517189	-0.564228	1.87252	-0.379856	1.3828	-0.893648	-1.10984
1	tef	1.39094	0.467453	0.130984	0.308717	-1.59916	-0.604154	-1.14565	-0.575595	1.30719	1.28553	0.648679	-0.604875	-1.01006
1	tfap4	1.25076	-0.391993	0.270488	-0.158695	-0.101831	-1.10195	0.619709	-1.09279	1.45737	1.03186	0.759267	-0.832841	-1.70936
1	thrb	2.17543	-0.060271	0.668341	0.353611	-1.27755	-0.839309	-0.763864	-0.696845	1.13453	-0.317545	0.947382	-0.911574	-0.412334
1	xbp1	0.81577	0.102274	0.432298	0.277194	-0.650906	-0.980899	-1.58701	-0.555479	1.69497	0.0419168	1.46501	0.269216	-1.32436
1	zbtb33	1.21967	-0.0661946	0.925003	-0.404706	-1.87998	-0.692894	-0.236079	-0.993421	1.69067	0.118444	1.11186	-0.463226	-0.32916
1	znf652	0.708955	0.252052	-0.559344	0.0122003	-0.519909	-0.618635	-0.908801	-0.839187	1.84848	1.38213	1.24092	-0.808575	-1.19029
2	bhlha15	-0.00664756	-0.0771521	0.0059757	-0.172488	1.76856	-1.40776	0.929285	0.826711	0.571909	-1.32242	0.520592	0.0821499	-1.71872
2	e2f1	-0.768179	-0.0867696	1.03841	0.311896	0.65811	0.894317	0.208755	0.855492	-0.920359	0.183221	-0.461368	0.670224	-2.58375
2	e2f4	-0.748655	0.991628	1.04688	0.50044	-0.404091	1.0941	0.336782	1.3785	-1.18394	-0.713156	-0.665851	0.195943	-1.82858
2	e2f8	0.0610179	-0.491511	0.488735	0.471986	0.214395	0.263049	0.146351	0.64624	0.352365	-0.423256	0.239862	1.06954	-3.03877
2	irf9	-1.44285	-0.461628	-1.49824	0.383249	1.91985	1.03469	0.19272	0.45628	-0.316381	-0.340297	0.453013	0.763278	-1.14368
2	mef2a	-0.0820985	1.79502	0.0222166	-0.0401308	0.112513	-1.12559	2.09528	-0.340089	0.302854	-1.15031	-0.0186921	-0.376619	-1.19435
2	mef2d	-1.26981	-0.303837	-0.629065	-0.0623678	0.303539	-1.00926	-0.779474	0.488265	-1.00305	1.62437	-0.165689	0.99765	1.80873
2	mga	-0.0431683	0.382006	1.00237	0.0194604	0.130294	0.00360348	-0.632549	0.895399	-0.749282	0.198086	-0.305906	1.61488	-2.51519
2	nfic	-0.437009	0.699142	0.0735372	0.0273983	1.80346	-0.697371	0.40519	-0.737373	-0.0652352	1.29481	0.137568	-0.243988	-2.26012
2	pax8	-0.2246	1.1303	-0.200437	0.28702	1.56486	0.647974	-0.191355	-0.691771	0.487209	-1.61461	0.298782	0.5017	-1.99507
2	prdm4	-0.0223647	-0.394187	-0.81582	-0.468482	0.567217	-0.445527	-0.0751763	0.287591	-0.875661	0.62753	-0.366383	-0.892581	2.87384
2	rela	0.204172	-0.109885	0.313904	0.0395897	0.985885	0.0482185	-0.462588	-0.27884	0.571066	0.656985	0.773787	0.281655	-3.02395
2	rest	-1.49237	-0.142491	-0.942371	-0.760409	-0.257594	1.15631	0.630407	2.30045	-0.476509	0.773792	-0.587035	-0.136359	-0.0658114
2	smad3	-0.26559	-0.874729	-0.0994885	0.0594361	2.52854	-0.725408	0.420855	-0.59007	0.301579	0.658246	0.383722	-0.056052	-1.74104
2	snai1	-1.20587	0.364235	-1.21346	-0.668423	1.34519	-1.3793	0.867012	-0.126116	0.367727	1.92534	-0.402672	0.0949419	0.0313956
2	sry	-0.829463	0.0539077	-0.00844221	-0.180766	1.29037	-0.349288	-0.146772	-0.426654	0.0411799	-0.85218	-0.469187	-0.874574	2.75187
2	tbx2	-1.47665	-0.341738	-1.07664	-0.606289	1.03204	0.204126	0.10612	-0.228072	-0.909641	0.588961	-0.412718	0.930762	2.18974
2	thra	-0.476841	0.512612	-1.09424	-0.681157	0.919493	-0.092033	1.38189	1.94254	-0.518743	0.0347977	0.156054	-0.392355	-1.69201
2	tp53	-0.542596	-1.11372	-1.5371	-0.585908	0.525143	-0.333836	-0.100569	-1.02993	0.711417	1.75976	1.20439	-0.0717637	1.11471
2	zbtb7b	-1.06571	-0.0110523	-0.590734	-0.594198	2.77358	-0.18656	-0.331638	-0.334504	0.695455	0.277075	0.793047	-0.64778	-0.776983
2	zfp14	-1.72324	-0.430747	-0.616825	-0.955314	1.10704	-0.965925	1.6816	0.0609022	-0.0386179	1.3459	0.329375	-0.453469	0.659313
2	znf263	-1.01095	0.170874	-1.38215	-1.50838	1.77763	-0.0627038	0.788288	0.0818383	0.632865	0.0614907	0.53453	-1.10885	1.02552
2	znf317	-1.51841	0.0794793	-0.566274	-0.505232	-0.210389	-0.813539	0.612456	0.0665865	-0.149442	1.3858	-0.426812	-0.357142	2.40292
2	znf343	-1.79857	0.253596	0.396535	-1.02839	2.46247	0.0396505	0.443179	-0.0987508	-0.544193	0.207451	-0.753742	0.541058	-0.120291
2	znf574	-2.55539	0.471147	-0.306254	-1.05474	-0.580549	0.358167	0.932804	0.0930906	0.262843	1.28785	-0.0118756	0.126227	0.976678
2	zscan21	-0.7716	-0.656281	0.373041	-0.338108	0.903965	-1.41334	1.31842	-0.145511	-0.995164	-0.185979	-0.168456	-0.171263	2.25028
2	zscan29	-0.742892	-1.2022	-0.199197	-0.397264	0.542444	-0.628262	1.91686	0.047769	-0.306007	2.02432	0.301659	-0.334955	-1.02227
2	zscan31	-1.00871	0.338599	-0.865474	-0.122083	2.93621	0.0606896	-0.564943	0.51325	-0.673168	0.0838284	-0.644549	-0.124898	0.0712437
3	arnt2	0.759391	-0.334324	-0.146352	-0.224885	-1.08665	-0.550405	-0.478058	-0.571531	2.46169	-0.040792	1.51107	-0.572726	-0.726428
3	atf2	0.29902	-0.0908831	-0.311441	-0.308246	-0.745133	-0.69622	-0.411077	-0.566439	2.81305	0.446505	1.0125	-0.67839	-0.763244
3	atf3	0.464894	0.0667562	-0.704916	-0.210024	-0.779064	-0.769107	-0.642035	-0.45574	2.35919	0.742563	1.44786	-0.600856	-0.919522
3	atf7	0.44985	0.035385	-0.358933	-0.209687	-0.813886	-0.72678	-0.473097	-0.574246	2.67273	0.0810543	1.31519	-0.591509	-0.806067
3	bhlhe40	0.743714	-0.391075	0.00656467	-0.0424116	-1.17878	-0.776942	-0.533273	-0.607902	2.33996	0.0560953	1.52286	-0.254023	-0.884783
3	creb1	0.41904	-0.0723921	-0.418014	-0.273928	-0.765055	-0.676739	-0.328232	-0.593901	2.81771	0.209171	1.0623	-0.660095	-0.719866
3	creb3	0.592234	-0.0530346	0.0785542	-0.101354	-1.64866	-1.02869	-0.199129	-0.349813	2.10048	-0.613721	1.66199	-0.0702385	-0.36862
3	crem	0.36021	0.228177	-0.248769	-0.368902	-1.11053	-0.868026	-0.225862	-0.460182	2.50388	0.357833	1.34946	-0.735182	-0.782111
3	egr1	0.0208869	-0.0706471	-0.638342	-0.586052	-0.757549	-1.04799	0.239603	-0.136459	1.87993	0.91151	1.84954	-0.429424	-1.23501
3	elf1	-0.819279	0.204983	-0.148667	-0.740531	0.251854	-0.970924	0.140438	-0.846659	2.61144	-0.315619	0.537836	-0.890673	0.985805
3	elf4	-0.542335	0.481967	-0.460199	-0.723767	-0.38458	-1.02649	-0.119863	-0.665739	2.60181	0.495001	1.11399	-0.898263	0.128474
3	elk1	-0.135195	-0.274976	0.634564	-0.152225	-0.666191	-0.344516	-0.218844	-0.924752	2.41339	-1.60105	1.14415	-0.330816	0.456462
3	elk4	-0.837063	-0.109047	0.263666	-0.665631	-0.160304	-0.923855	-0.310789	-0.931804	2.53334	-0.0257354	1.2726	-0.718743	0.613369
3	erf	-0.689431	-0.468522	-0.697096	-0.694647	0.0256034	-0.564546	0.0343851	-0.495427	2.86958	-0.145146	0.902562	-0.629219	0.551903
3	ets1	-0.588499	0.267136	0.10905	-0.578709	-1.12095	-0.714597	-0.0458991	-0.369028	2.64022	-0.353017	1.38	-0.0535426	-0.572173
3	etv4	-0.108294	-0.595546	-0.142429	-0.205756	-0.951198	-0.915412	0.227915	-0.608423	2.77871	-0.575221	1.16229	-0.0535697	-0.0130752
3	etv5	-0.343611	-0.260523	0.466922	-0.136208	0.363038	-0.621727	-0.109542	-0.596061	2.46461	-0.949678	1.05714	0.256891	-1.59126
3	etv6	-0.747451	0.264543	-0.258238	-0.83129	-1.26726	-0.391737	0.456886	-0.335055	2.67624	-0.323148	1.09901	-0.167713	-0.174788
3	gabpa	-0.280559	-0.102884	-0.510696	-0.346667	-0.655051	-0.644383	0.0739307	-0.272399	3.12843	-0.20911	0.64474	-0.509276	-0.316071
3	irf2	-0.141921	1.50265	-0.755285	-0.366941	0.114919	-0.280201	-1.30917	-0.819029	0.736142	0.350335	2.24555	-0.544133	-0.732909
3	jun	0.480005	-0.0582482	-0.193807	-0.158982	-0.803816	-0.738535	-0.496019	-0.639392	2.77158	0.263099	1.02453	-0.677497	-0.77292
3	klf11	0.333692	0.0381793	-0.638022	-0.282171	-0.853999	-0.806938	-0.369437	-0.404772	2.17787	0.0592436	2.03087	-0.533513	-0.751004
3	klf12	0.326466	-0.473836	-0.926443	-0.199687	-0.728781	-0.451591	-0.653415	-0.352069	1.82403	0.180036	2.38142	-0.350704	-0.575427
3	klf13	-0.180342	-0.396932	-0.676177	-0.143516	-0.0869536	-0.650847	-0.86059	0.111363	2.04171	-0.0349157	2.21516	-0.372261	-0.965707
3	klf15	0.40747	-0.791772	-0.176142	0.402592	-1.2722	-1.24161	-1.16992	0.0195302	1.28433	0.034606	2.03811	-0.302328	0.767339
3	klf16	0.351385	0.0456504	-0.686639	-0.184449	-1.12028	-0.365122	-0.390544	0.1166	1.98199	0.171564	1.94202	-0.511883	-1.3503
3	klf6	0.105221	-0.310207	-0.527708	-0.424988	-0.44996	-0.761658	-0.60874	-0.412456	2.13042	0.28111	2.1739	-0.434878	-0.760053
3	klf9	0.583116	0.0164914	-1.01451	-0.196471	-0.913635	-0.282703	-1.02925	-0.518497	2.02114	0.319015	1.84378	-0.872245	0.0437755
3	maz	0.641115	-0.191475	-0.15272	0.151173	-1.23008	-0.892665	-0.435837	-0.396508	1.67323	0.467213	1.98671	-0.27551	-1.34465
3	mlx	0.771025	-0.40341	-0.178379	-0.106197	-0.944863	-0.777658	-0.667335	-0.716184	2.39195	0.0921661	1.57212	-0.450871	-0.582363
3	nfya	-0.317285	0.758983	-0.476148	-0.494221	-1.12133	-0.562592	0.000118273	-0.570768	2.17246	0.783674	1.46093	-0.543115	-1.0907
3	nfyb	-0.799814	0.160806	-0.614763	-0.885625	-0.597339	-0.570433	-0.111209	-0.352234	2.19821	0.259002	1.9713	-0.748388	0.0904822
3	nfyc	-0.160937	0.0599765	-0.550028	-0.243446	-0.873141	-0.850862	-0.151059	-0.588475	2.48594	0.606648	1.54468	-0.661353	-0.617951
3	nrf1	1.16139	-0.341273	-1.04257	-0.396955	-0.825935	-0.669065	-0.709915	-0.59826	1.99887	0.151748	1.76036	-0.42001	-0.0683881
3	nrl	-0.490183	0.295848	-0.40949	0.974995	-0.887487	-0.901319	0.117154	1.25751	1.32016	-0.406415	1.19834	-0.0665234	-2.00259
3	patz1	0.118518	-0.163816	-0.930933	-0.565733	-1.7005	-0.134346	0.089445	0.0791813	1.87421	0.434109	1.90693	-0.459724	-0.547333
3	pbx3	-0.481702	-0.0553708	-1.01112	-0.753382	0.272921	-0.907705	-0.245019	-0.303313	1.49242	1.54806	1.75901	-1.17808	-0.136719
3	rel	-0.513782	1.17092	0.158897	-0.551541	-0.99539	-1.21621	0.632724	-0.275495	1.77483	-0.10183	1.34983	0.0184271	-1.45139
3	sp1	0.443008	-0.428481	-0.484956	-0.13211	-0.911628	-0.773907	-0.312695	-0.464035	1.85232	0.442376	2.18869	-0.392204	-1.02638
3	sp4	0.298382	-0.247468	-0.78718	-0.263663	-1.13252	-0.383296	-0.485358	-0.153823	1.97511	0.171146	2.1984	-0.575042	-0.614688
3	srf	0.00171188	0.628011	-0.123284	-0.534771	0.540089	-0.473749	0.494034	-0.235858	2.3212	-1.53637	0.890902	-1.01938	-0.952541
3	tfdp1	0.476695	0.182087	-0.0832567	-0.0948589	-2.3082	-0.847382	-0.225693	-0.828208	1.39852	1.02697	1.32273	-0.310247	0.290835
3	tfe3	0.549168	-0.20921	-0.364106	-0.120502	-0.895096	-0.774432	-0.506643	-0.493309	2.49124	0.240736	1.51616	-0.629279	-0.80473
3	tgif2	0.276375	-1.90131	-0.358653	0.737861	-0.488658	-0.787658	-0.792127	0.439214	1.79693	0.503139	1.3674	-0.777092	-0.0154303
3	thap11	-0.802679	-0.485153	-0.413413	-0.711542	-0.342151	-0.724377	0.0730438	-0.21577	2.52297	0.205603	1.70922	-0.617191	-0.198564
3	usf1	0.408728	-0.177648	-0.270563	-0.219125	-0.786704	-0.698593	-0.458529	-0.495626	2.69286	0.0227652	1.36887	-0.569855	-0.816576
3	usf2	0.955405	-0.359758	0.0312336	-0.0143795	-0.904271	-0.839504	-0.592248	-0.673615	2.28086	0.0110295	1.47701	-0.295534	-1.07623
3	yy1	-0.0176311	-0.142083	-0.405795	-0.218313	-0.974283	-0.688632	-0.488621	-0.389817	2.865	0.561946	0.931676	-0.400594	-0.632855
3	zbtb14	0.176549	-0.0673445	-0.611077	-0.922892	-0.532815	-0.171509	0.428707	0.0171917	1.66427	0.785883	1.82136	-0.988165	-1.60016
3	zbtb7a	-0.333101	0.981729	-0.114979	-0.265243	-1.2422	-1.27674	0.559405	-0.616174	2.3916	0.00250958	0.835614	-0.71861	-0.203811
3	znf143	-0.803326	-0.38485	-0.638441	-0.445141	0.506073	-0.421309	-0.501456	-0.441704	2.74731	0.211979	1.24244	-0.607129	-0.464444
3	znf281	0.50819	-0.166997	-0.44434	-0.390415	-1.40895	-0.966931	-0.154253	-0.433863	1.99171	0.543196	1.87405	-0.527029	-0.424371
3	znf530	0.0377975	0.337404	-0.388165	-0.355853	-0.869429	-1.09722	0.155979	-0.686597	1.78725	1.01266	1.82655	-0.727799	-1.03257
3	znf558	0.5429	-1.14367	-0.450079	0.547259	0.277125	-0.659923	0.339583	0.342978	1.44612	-2.02422	1.61393	-0.343998	-0.488001
3	znf740	0.687656	0.649006	-0.415897	-0.1618	-1.5015	-1.05783	-0.256069	-0.72777	1.83675	0.410426	1.6622	-0.565006	-0.560172
4	e2f2	-0.996096	1.1021	-0.0924341	0.130289	-1.80864	-0.0426771	-0.7725	2.1073	-0.745879	0.0672804	-0.172711	0.369659	0.854309
4	grhl1	0.00120584	-1.37644	0.714048	-0.66379	-0.832139	-0.832139	-0.832139	1.25491	0.351185	-0.832139	1.14954	1.8334	0.0644956
4	hinfp	-0.935236	-0.14944	0.336049	0.044237	-0.352642	-0.411007	-0.411134	-1.49787	0.00522046	0.12446	-0.123907	0.552367	2.8189
4	hoxa3	0.370949	0.504685	-0.975346	0.201618	-1.92763	0.995979	0.598787	-0.50213	0.560597	-1.63083	0.258672	0.0431073	1.50155
4	hoxa9	-0.282736	-0.0869763	1.48965	0.389256	0.0541443	-1.06922	0.272612	-0.282171	1.3372	-2.34191	0.225304	0.808841	-0.513993
4	irf1	0.343996	-0.17499	-0.695588	0.556609	-2.88882	0.0218936	0.436898	0.127462	0.413588	-0.347478	1.35194	0.327485	0.527007
4	irf5	-0.458934	0.0498403	0.414426	0.445275	-2.47366	-0.46505	-0.542456	0.579253	-0.7187	0.799217	0.179311	0.438798	1.75267
4	jdp2	1.61408	0.960189	-0.301525	0.315302	-1.57934	0.0741895	0.352793	-0.174324	0.798153	-1.93689	0.816317	-0.212573	-0.726375
4	mtf1	0.961578	-1.97094	0.589709	0.806626	-1.12348	-1.36392	1.00086	-0.52248	0.249434	0.32624	-0.0883265	-0.130848	1.26554
4	mybl2	0.159215	0.91552	1.14222	0.761901	-1.37234	0.831436	-0.472861	0.860303	-0.262687	-1.06977	0.456659	0.118493	-2.06809
4	nfkb2	0.581931	-1.00463	-0.303164	1.37548	-1.15308	1.27402	-0.71479	0.918452	-0.522002	-0.539425	-0.316025	1.54631	-1.14308
4	nr3c1	0.00445616	-0.194782	0.0560024	-0.814087	-2.71158	-0.351103	0.835757	-0.139493	0.75427	0.164165	0.411394	0.564089	1.42091
4	onecut2	1.35412	-0.00949982	-0.0723362	0.293934	-0.467251	-1.71677	-0.326783	-1.14305	0.587225	-1.05356	0.370656	0.219873	1.96344
4	pparg	0.687482	-0.0517429	0.435037	0.340591	-2.70076	-0.683813	0.0339501	0.19212	0.986522	0.0259535	1.30083	-0.827752	0.261588
4	prox1	0.227694	-0.347615	0.855715	0.645977	-2.51772	-0.967882	0.573084	-0.470925	-0.380784	1.00041	0.335566	-0.199926	1.2464
4	rreb1	1.71885	0.767375	-0.634733	0.916617	-1.91378	-0.00906672	-1.44754	0.0641364	-0.326388	0.672472	0.0965229	-0.615139	0.710667
4	six1	-0.826951	1.02035	0.517336	-0.0283653	-1.34399	-1.09412	1.53029	-0.178351	-0.107644	-1.05152	-0.264021	-0.0282217	1.85521
4	tbx3	-0.0519078	-0.46613	1.59776	-0.415202	-1.54417	0.530195	0.395458	0.639557	0.68097	-2.2434	0.123104	0.258473	0.495287
4	tead2	0.24239	1.64969	0.843197	0.654361	-1.64423	-1.01423	-0.141125	0.0547549	0.0354638	-1.3529	-0.157105	-0.615916	1.44565
4	zbed4	0.454692	-0.683216	-0.296295	-0.226781	-2.57385	-0.423447	-0.131844	-0.0914312	1.0706	0.389566	1.5525	0.172369	0.787139
4	znf274	0.485486	-0.688829	-0.0905073	0.452647	0.288874	0.447536	0.638292	0.128295	-0.75949	-2.81107	0.282802	0.318859	1.30711
4	znf382	0.108426	-0.720698	0.948689	0.306345	-0.787825	0.540107	1.3363	0.657681	-0.730438	-2.54395	0.0711532	0.371036	0.443173
4	znf384	1.92844	0.0852324	-0.0475661	0.0674553	-0.959026	-0.388995	-0.847885	-0.617719	1.39233	-1.40922	0.488214	-0.816457	1.1252
4	znf547	0.0603517	-0.118394	0.232921	0.178171	-3.00148	-0.0776843	0.900761	-0.356637	0.224055	0.44956	0.616869	-0.22977	1.12127
4	znf766	-0.200521	0.439654	-0.218655	0.113722	1.06712	0.491526	-0.403192	-0.213411	-0.272141	-2.56177	-0.0427412	-0.0636535	1.86406
5	atf6	0.374508	0.829448	-0.15864	0.0208607	-0.576121	-0.42797	0.32274	-0.0514276	1.08171	0.452479	0.897539	0.120917	-2.88604
5	bcl6	-0.542709	0.581855	-0.0866752	-0.416835	-0.529396	-1.40945	0.693646	-0.632737	1.22506	2.25939	0.416114	-0.630018	-0.928245
5	ctcf	-0.0387816	0.0631571	0.106439	1.11519	-1.57561	0.0680229	-1.23465	0.61657	-0.341292	0.758895	1.68335	0.408168	-1.62946
5	elf3	-0.955117	0.822658	-0.189226	-0.410394	-0.622608	-1.16445	0.609065	-0.316001	2.26255	0.872871	0.779181	-1.04258	-0.645951
5	gata2	-0.336701	1.37471	-0.270412	-0.296352	-1.04935	-0.756129	1.7375	-0.591469	0.37482	1.65826	0.0728278	-0.785865	-1.13184
5	gata4	0.0931465	0.699951	0.297228	-0.142185	-1.53464	-0.511919	-0.411445	-0.515539	1.27074	1.99044	0.808502	-0.920286	-1.12399
5	gfi1	-0.0525014	1.42489	0.635739	0.101166	-1.7386	-1.06819	0.730286	-0.674367	1.14726	-0.171584	0.889453	0.258671	-1.48223
5	gmeb2	-0.0421286	0.92806	-0.364201	-0.109244	-1.12709	-0.813807	-0.112094	-1.22959	1.77834	1.80063	0.564223	-0.666427	-0.606678
5	hoxa10	-0.419775	0.568616	-0.528009	-0.401951	0.191639	-0.903583	0.337301	-0.61696	-0.223999	2.95016	-0.29538	-0.901363	0.243306
5	hoxa5	0.215391	2.22225	-0.885308	-0.463065	0.919829	-0.730093	-0.0298111	-1.07457	0.586939	0.4458	0.872565	-1.12555	-0.954372
5	hsf2	0.00695873	1.89699	-0.430029	-0.979734	-0.0320575	-1.27636	0.890662	-0.701976	0.497558	1.39067	0.300845	-0.131354	-1.43217
5	ikzf1	-0.0792068	1.65401	-0.273721	-0.410167	-1.20065	-1.2177	1.12361	0.223323	-0.139064	1.7822	0.273768	-0.872956	-0.863442
5	irf3	0.0742888	0.675617	-0.72288	-0.294755	-0.523932	-0.204389	0.36979	-0.121749	-0.847599	2.96862	-0.814386	-0.514241	-0.0443795
5	maff	1.09219	0.0829027	0.280139	-0.183618	-1.30105	-1.37364	0.631416	-0.359369	1.37343	1.42111	0.502308	-0.886664	-1.27916
5	meis2	-0.492519	0.523743	-0.219636	-0.659071	-0.464408	-1.21826	0.723256	0.500122	1.18641	1.75444	0.67866	-0.483013	-1.82973
5	mzf1	-0.804829	1.52161	0.264222	-0.540059	-1.46326	-0.976547	0.0795256	-0.287334	0.918766	1.63285	0.772337	0.0581196	-1.17541
5	nkx3-1	-0.982877	1.38885	-0.217697	-0.35956	-0.52145	-1.12329	0.290553	0.413277	-0.208835	2.43441	0.29189	-0.922741	-0.482528
5	pbx2	0.734597	0.6757	-0.354084	0.134988	-1.19815	-1.08357	-0.17894	-0.685498	1.45492	1.81694	0.607347	-1.19696	-0.72728
5	pou2f1	0.0922443	0.0167158	-0.386849	-0.353374	-0.922391	-0.35956	0.355538	-0.280053	1.62687	1.70678	1.01764	-0.633359	-1.88021
5	sox13	-0.0158267	0.219716	0.0589091	-0.212	0.0258746	-1.55433	0.129616	0.449079	0.118851	1.81879	1.13104	-0.00951773	-2.16021
5	sox18	-0.428325	-0.695778	-1.22392	-0.127414	-0.952721	-0.34828	2.07786	-0.578745	-0.185224	1.90238	0.640712	-0.226941	0.146393
5	tcf12	0.022508	2.4588	0.523671	-0.673798	-0.635557	-0.903311	-0.111028	-0.814361	1.35486	-0.183647	0.417752	-0.391487	-1.06441
5	tcf3	0.116685	0.170237	0.503348	-0.0505903	-1.59894	-1.06794	-0.786917	-0.694753	1.5591	1.8036	0.91619	-0.4552	-0.414827
5	tead1	-0.0351904	1.19049	0.528627	0.0449354	-1.06867	-0.844881	0.172124	-0.551204	0.742763	2.00442	0.242251	-0.692913	-1.73276
5	tead3	-0.169216	0.779762	0.118543	-0.0434746	-0.337658	-0.75602	-0.244248	-0.270272	1.36927	1.59905	0.653781	-0.343253	-2.35627
5	tead4	0.430361	0.553813	0.240226	0.395871	-1.55025	-0.688239	1.44631	-1.04755	0.16999	1.72356	0.368613	-1.0749	-0.967815
5	zbtb24	0.809444	0.261904	-0.841916	-0.168836	-0.84138	-1.83711	0.881387	-0.482609	0.929408	1.84866	0.642861	-0.722245	-0.47956
5	zbtb26	-1.49597	0.969953	-0.0922335	-0.392214	-1.11	-0.688112	1.27698	0.279833	0.30257	2.09531	-0.161358	-0.137726	-0.847031
5	zkscan1	-0.376986	1.00007	-0.103502	-0.201155	-1.24588	-0.720289	0.726371	0.231622	-0.28577	2.59647	-0.366866	-0.174286	-1.0798
5	zkscan5	-0.873427	0.4837	0.0655659	-0.34827	-2.28946	-0.291039	0.703402	0.0112183	1.91258	0.462129	0.790065	0.113603	-0.740074
5	znf136	-0.517995	0.985435	0.326161	-0.254403	-2.23435	-1.18594	1.56801	0.0199577	0.215642	1.05099	0.0692642	0.514747	-0.557523
5	znf24	0.366128	-0.0283319	0.0042733	0.371127	-0.66701	-0.526922	-0.289017	-1.2888	1.31295	1.91998	0.93006	-0.431408	-1.67303
5	znf282	-0.448153	1.5364	0.293523	-0.970817	-1.67985	-0.990899	0.731661	0.220607	1.36153	0.461509	0.900643	-0.44199	-0.974158
5	znf331	-0.615296	0.272385	0.592278	-0.157454	-1.85189	-0.791482	1.32627	0.687853	-0.0912411	1.71937	0.10563	0.173848	-1.37026
5	znf460	-0.535739	-0.156539	-0.507422	-0.65472	0.193856	-1.13709	-0.595474	-0.937638	1.44018	2.22432	0.803935	-0.685494	0.54782
5	znf549	-0.66741	0.389383	0.418066	-0.0427555	-2.09697	-0.652441	0.51521	1.85234	0.325604	0.690215	0.202308	0.440874	-1.37442
5	znf707	-0.328912	1.65962	0.0826034	-0.090887	-1.92375	-0.601694	-0.198395	0.0622983	1.3893	0.567921	0.796647	0.0436945	-1.45845
5	znf75d	-1.01667	0.140901	-0.334194	0.162816	-0.602646	-1.01162	-0.307588	-0.469745	0.693166	2.77857	0.728708	-0.586382	-0.175318
5	znf768	0.410209	0.760191	0.305349	-0.0682139	-2.20503	-1.8273	0.603776	0.266683	-0.528065	1.35934	0.359879	0.0531679	0.510004
5	znf770	-0.651034	0.682183	0.00964382	-1.00549	-1.14433	-1.125	0.091557	-0.837413	1.26257	1.27987	0.965783	-0.890837	1.3625
5	znf784	-0.531333	0.801398	-0.484137	-0.397253	-2.21815	-0.464629	1.34052	-0.0806705	0.953357	1.54764	0.325053	-0.29476	-0.497041
5	znf816	-0.357647	-0.0536946	-0.0324115	-0.544187	-0.483194	-1.24014	0.500446	-0.508354	1.62677	1.6404	1.42031	-0.989637	-0.978655
