# Supplementary material for: Genome-wide investigation of transcription factor footprints and dynamics using cFOOT-seq
Source: Protein Cell. 2025 Aug 4;16(11):932–52. doi: 10.1093/procel/pwaf071 (PMC12698189; doi:10.1093/procel/pwaf071)
Supplement: pwaf071_Supplementary_Materials [file pwaf071_supplementary_materials.zip › pwaf071_suppl_Supplementary_Figures_S4_Tables_S4.xlsx]

## Sheet: sheet1
Table S4. TFOS and Flank change ratio after BRM014 treatment, related to Figure 5
Clustering information of 134 TFs based on their dynamic responses to BRM014 treatment, with change ratio of TFOS and Flanking chromatin accessibility at all binding sites of each TFs in HepG2
column	Description
TF	Transcription Factor
Cluster	Consensus K-Means Cluster by change ratio of TFOS after BRM014 treatment
Family	TF family
TFOS Control 0h	Baseline TFOS at all binding sites in untreated control, normalized to zero, used as the reference for calculating the change ratio of TFOS in subsequent treatments (BRM014 1h, 6h, 24h, recovery 6h, and recovery 24h).
TFOS BRM014 1h	Change ratio of TFOS at all binding sites between BRM014 1h treatment and untreated control
TFOS BRM014 6h	Change ratio of TFOS at all binding sites between BRM014 6h treatment and untreated control
TFOS BRM014 24h	Change ratio of TFOS at all binding sites between BRM014 24h treatment and untreated control
TFOS Recover 6h	Change ratio of TFOS at all binding sites between recovery 6h after BRM014 24h treatment and untreated control
TFOS Recover 24h	Change ratio of TFOS at all binding sites between recovery 24h after BRM014 24h treatment and untreated control
Flank Control 0h	Baseline flanking chromatin accessibility at all binding sites in untreated control, normalized to zero, used as the reference for calculating the change ratio of flanking chromatin accessibility in subsequent treatments (BRM014 1h, 6h, 24h, recovery 6h, and recovery 24h).
Flank BRM014 1h	Change ratio of flanking chromatin accessibility around all binding sites between BRM014 1h treatment and untreated control
Flank BRM014 6h	Change ratio of flanking chromatin accessibility around all binding sites between BRM014 6h treatment and untreated control
Flank BRM014 24h	Change ratio of flanking chromatin accessibility around all binding sites between BRM014 24h treatment and untreated control
Flank Recover 6h	Change ratio of flanking chromatin accessibility around all binding sites between recovery 6h after BRM014 24h treatment and untreated control
Flank Recover 24h	Change ratio of flanking chromatin accessibility around all binding sites between recovery 24h after BRM014 24h treatment and untreated control
TF	Cluster	Family	TFOS Control 0 h	TFOS BRM014 1 h	TFOS BRM014 6 h	TFOS BRM014 24 h	TFOS Recover 6 h	TFOS Recover 24 h	Flank Control 0 h	Flank BRM014 1 h	Flank BRM014 6 h	Flank BRM014 24 h	Flank Recover 6 h	Flank Recover 24 h
arnt2	C1	bHLH	0	-0.15673	-0.237564	-0.119813	-0.0488558	-0.0219387	0	-0.280037	-0.378017	-0.321847	-0.164591	-0.103299
atf2	C1	TF bZIP	0	-0.26849	-0.308366	-0.241186	-0.0957826	0.00948545	0	-0.338389	-0.438688	-0.398444	-0.186274	-0.0786114
atf3	C1	TF bZIP	0	-0.200898	-0.213347	-0.149365	-0.106716	0.0622031	0	-0.366924	-0.453596	-0.386574	-0.25706	-0.0988321
atf4	C2	TF bZIP	0	-0.332647	-0.44943	-0.248608	-0.127993	0.110593	0	-0.515871	-0.64612	-0.650167	-0.37959	-0.121546
atf6	C1	TF bZIP	0	-0.0845475	-0.0606429	0.00258579	0.0450516	0.155998	0	-0.270606	-0.303256	-0.384386	-0.191136	-0.0239557
atf7	C1	TF bZIP	0	-0.21274	-0.267723	-0.170001	-0.0364763	0.0534819	0	-0.308776	-0.381043	-0.308233	-0.145313	-0.0535604
bhlhe40	C1	bHLH	0	-0.218017	-0.219403	-0.162532	-0.0682265	-0.0820196	0	-0.361426	-0.382495	-0.391911	-0.205314	-0.104215
cebpa	C2	TF bZIP	0	-0.3177	-0.362464	-0.319516	-0.199585	0.0252826	0	-0.608076	-0.722533	-0.718348	-0.436426	-0.129255
cebpb	C2	TF bZIP	0	-0.386951	-0.433498	-0.419182	-0.212896	0.0360057	0	-0.592533	-0.694337	-0.692167	-0.38611	-0.156973
cebpd	C2	TF bZIP	0	-0.266711	-0.306686	-0.285277	-0.119379	0.0313147	0	-0.589926	-0.700602	-0.6919	-0.424947	-0.148185
cebpg	C2	TF bZIP	0	-0.356935	-0.42784	-0.403507	-0.196532	0.0800545	0	-0.6036	-0.712589	-0.69829	-0.398645	-0.120769
creb1	C1	TF bZIP	0	-0.220719	-0.295822	-0.22563	-0.051799	0.0174686	0	-0.364419	-0.448637	-0.414448	-0.203361	-0.0928361
creb3	C1	TF bZIP	0	-0.127168	-0.148336	-0.0831894	-0.0303039	-0.0440735	0	-0.176189	-0.272769	-0.254189	-0.15824	-0.0445098
crem	C1	TF bZIP	0	-0.20242	-0.27286	-0.167287	-0.0247365	0.0313259	0	-0.303888	-0.365175	-0.312658	-0.164428	-0.0946217
ctcf	C1	zf-C2H2	0	-0.146839	-0.234418	-0.207004	-0.0399263	-0.0300667	0	-0.226589	-0.322026	-0.31637	-0.229321	-0.0790338
dbp	C2	TF bZIP	0	-0.24314	-0.310486	-0.353801	-0.259536	0.0497039	0	-0.477399	-0.589228	-0.526761	-0.39119	-0.212335
e2f8	C1	E2F	0	-0.241936	-0.25331	-0.252399	0.033973	0.117397	0	-0.287618	-0.364064	-0.381007	-0.274891	-0.111152
egr1	C1	zf-C2H2	0	-0.147998	-0.175403	-0.227677	0.157272	0.161043	0	-0.332047	-0.413573	-0.433136	-0.246565	-0.129478
elf1	C1	ETS	0	-0.109108	-0.0608806	-0.137134	0.233991	0.165316	0	-0.286803	-0.399853	-0.362841	-0.26499	-0.105969
elf4	C1	ETS	0	-0.158865	-0.124386	-0.239114	0.0222506	0.0326857	0	-0.210369	-0.302681	-0.285415	-0.198569	-0.0976841
elk1	C1	ETS	0	-0.181972	-0.193485	-0.178405	0.012056	-0.0473508	0	-0.17995	-0.243901	-0.189875	-0.156708	-0.0852907
elk4	C1	ETS	0	-0.237865	-0.168248	-0.137051	0.0513927	-0.0897644	0	-0.170817	-0.199651	-0.171962	-0.178436	-0.0515768
erf	C1	ETS	0	-0.160733	-0.113316	-0.190628	0.0498219	0.0324085	0	-0.225503	-0.292668	-0.256313	-0.183314	-0.118552
esrra	C4	ESR-like	0	-0.480248	-0.508475	-0.609833	-0.308717	-0.0657313	0	-0.523745	-0.650853	-0.654222	-0.419531	-0.156376
ets1	C1	ETS	0	-0.160241	-0.215077	-0.156448	-0.0309145	-0.08545	0	-0.242538	-0.300846	-0.274738	-0.185714	-0.0769204
etv4	C1	ETS	0	-0.162381	-0.217817	-0.22524	-0.0680993	-0.0695564	0	-0.207551	-0.256526	-0.229576	-0.171382	-0.0808463
etv5	C1	ETS	0	-0.18566	-0.235586	-0.211294	-0.0365735	-0.0469774	0	-0.191223	-0.243616	-0.210275	-0.171898	-0.0754048
etv6	C1	ETS	0	0.0493934	-0.0650433	-0.112502	0.147128	0.207427	0	-0.194599	-0.268162	-0.254689	-0.221202	-0.0885486
fosl1	C3	TF bZIP	0	-0.603125	-0.710024	-0.525318	0.00995279	0.239168	0	-0.554026	-0.660519	-0.649609	-0.273884	-0.0365841
fosl2	C3	TF bZIP	0	-0.613356	-0.703905	-0.449296	0.0849719	0.273733	0	-0.541099	-0.64709	-0.623644	-0.254886	-0.0399096
foxa1	C2	Fork head	0	-0.355756	-0.457467	-0.404069	-0.175246	-0.0189521	0	-0.659446	-0.757309	-0.787676	-0.475596	-0.210359
foxa2	C2	Fork head	0	-0.327423	-0.394944	-0.356493	-0.237024	-0.0611616	0	-0.621216	-0.745519	-0.745224	-0.446366	-0.179821
foxa3	C2	Fork head	0	-0.320721	-0.365743	-0.239584	-0.208091	-0.029034	0	-0.61322	-0.715644	-0.723767	-0.415703	-0.188377
foxc1	C2	Fork head	0	-0.359438	-0.415353	-0.397541	-0.279458	0.0384028	0	-0.578677	-0.714948	-0.72306	-0.523054	-0.186043
foxk1	C2	Fork head	0	-0.320278	-0.421852	-0.25668	-0.189497	-0.0593628	0	-0.601588	-0.724628	-0.712543	-0.42694	-0.178645
foxk2	C2	Fork head	0	-0.321731	-0.412549	-0.269687	-0.168062	-0.0646418	0	-0.619356	-0.726126	-0.718097	-0.432787	-0.197926
foxo4	C2	Fork head	0	-0.150348	-0.418433	-0.0612859	-0.288151	0.0270535	0	-0.454128	-0.623912	-0.690793	-0.407883	-0.134316
foxp1	C2	Fork head	0	-0.325603	-0.441794	-0.273749	-0.221905	-0.0105897	0	-0.657726	-0.735785	-0.767486	-0.449156	-0.228982
foxp4	C2	Fork head	0	-0.320596	-0.388383	-0.266816	-0.233022	-0.0611367	0	-0.610826	-0.726774	-0.724128	-0.435776	-0.19387
gabpa	C1	ETS	0	-0.103967	-0.0802677	-0.236732	0.0659285	0.0975042	0	-0.217382	-0.307033	-0.28079	-0.215271	-0.0773037
gata2	C3	zf-GATA	0	-0.791744	-0.704369	-0.556461	-0.0462538	-0.133095	0	-0.539424	-0.641122	-0.669926	-0.47927	-0.135128
gata4	C4	zf-GATA	0	-0.804525	-0.42395	-0.706014	-0.67572	0.0337378	0	-0.571132	-0.65247	-0.656347	-0.498988	-0.142633
hlf	C2	TF bZIP	0	-0.287634	-0.322633	-0.326923	-0.1648	0.0535652	0	-0.613669	-0.738434	-0.72376	-0.490036	-0.162638
hnf1a	C4	Homeobox	0	-0.418397	-0.559365	-0.506288	-0.424464	-0.107013	0	-0.581984	-0.714302	-0.766913	-0.553648	-0.285529
hnf1b	C4	Homeobox	0	-0.437215	-0.560477	-0.529748	-0.459148	-0.110481	0	-0.557928	-0.6961	-0.738174	-0.524865	-0.258162
hnf4a	C4	RXR-like	0	-0.543514	-0.638241	-0.699965	-0.529154	-0.0191398	0	-0.618558	-0.684705	-0.675922	-0.46901	-0.158932
hnf4g	C4	RXR-like	0	-0.532604	-0.631858	-0.710138	-0.492245	-0.0198235	0	-0.632709	-0.695589	-0.692058	-0.474841	-0.149949
hoxa10	C1	Homeobox	0	0.163436	-0.176885	-0.00815193	-0.0196752	0.0978127	0	-0.535524	-0.651859	-0.631038	-0.422395	-0.21447
hoxa3	C1	Homeobox	0	-0.29884	-0.416151	-0.378162	0.348758	-0.368834	0	-0.607238	-0.610428	-0.532976	-0.366029	-0.212804
hoxa5	C2	Homeobox	0	-0.341136	-0.204642	-0.252876	-0.261649	-0.168121	0	-0.500207	-0.665363	-0.553398	-0.419873	-0.127541
irf1	C2	IRF	0	-0.315961	-0.145592	-0.254545	-0.415813	0.100339	0	-0.373339	-0.501549	-0.494707	-0.431928	-0.178071
irf2	C1	IRF	0	0.025872	0.0400614	0.000165548	-0.0967803	0.0759412	0	-0.430116	-0.559517	-0.54494	-0.404774	-0.180406
irf5	C2	IRF	0	-0.600221	-0.632205	0.0956361	-0.543341	0.192223	0	-0.266599	-0.40193	-0.357872	-0.306592	-0.107507
irf9	C2	IRF	0	-0.114101	-0.320906	0.0406005	-0.360401	-0.0594254	0	-0.340516	-0.479835	-0.499463	-0.342871	-0.108269
jdp2	C3	TF bZIP	0	-0.455217	-0.522217	-0.378701	-0.0260982	0.238657	0	-0.54145	-0.596211	-0.619758	-0.297757	-0.0781227
jun	C1	TF bZIP	0	-0.282303	-0.308904	-0.257892	-0.0697761	0.0692559	0	-0.425112	-0.5284	-0.498609	-0.234239	-0.072285
junb	C3	TF bZIP	0	-0.549952	-0.689095	-0.50944	-0.0138628	0.240875	0	-0.553191	-0.67978	-0.656573	-0.313552	-0.0410603
jund	C3	TF bZIP	0	-0.615601	-0.683346	-0.484856	0.0559792	0.257653	0	-0.543809	-0.652466	-0.634063	-0.269062	-0.0413446
klf11	C1	zf-C2H2	0	-0.187885	-0.195863	-0.2435	0.0120286	0.0737059	0	-0.272013	-0.346829	-0.339029	-0.214942	-0.116147
klf12	C1	zf-C2H2	0	-0.18727	-0.208462	-0.255106	-0.00847842	0.0447674	0	-0.275581	-0.366547	-0.338407	-0.231482	-0.118972
klf13	C1	zf-C2H2	0	-0.197171	-0.222645	-0.279985	0.0552518	0.158294	0	-0.221593	-0.396435	-0.359749	-0.250402	-0.121575
klf15	C1	zf-C2H2	0	-0.121038	-0.116051	-0.13884	0.0417346	0.0964034	0	-0.302119	-0.372709	-0.344816	-0.204828	-0.123572
klf16	C1	zf-C2H2	0	-0.200602	-0.24992	-0.297306	0.0133068	0.080642	0	-0.30248	-0.388083	-0.370181	-0.216917	-0.142709
klf6	C1	zf-C2H2	0	-0.164581	-0.203093	-0.232037	0.0176039	0.0806804	0	-0.298884	-0.363867	-0.340189	-0.209978	-0.140881
klf9	C1	zf-C2H2	0	-0.234264	-0.251411	-0.295539	-0.0878742	0.0583295	0	-0.326138	-0.392614	-0.398033	-0.247059	-0.157791
mafg	C3	TF bZIP	0	-0.424305	-0.571395	-0.381337	-0.0617156	-0.00613186	0	-0.482844	-0.620712	-0.635	-0.356126	-0.111575
mafk	C3	TF bZIP	0	-0.643259	-0.805725	-0.542981	0.0411159	0.124593	0	-0.476579	-0.567522	-0.576757	-0.266109	-0.0568353
maz	C1	zf-C2H2	0	-0.21481	-0.242159	-0.263863	0.00986205	0.0545851	0	-0.297896	-0.358506	-0.323853	-0.208701	-0.117809
mlx	C1	bHLH	0	-0.178468	-0.220787	-0.147892	-0.0416735	-0.0254603	0	-0.331893	-0.386431	-0.382502	-0.201893	-0.0916634
myc	C1	bHLH	0	-0.214607	-0.245485	-0.148317	-0.0298796	-0.00403094	0	-0.374376	-0.442406	-0.428274	-0.201263	-0.106588
nfe2	C3	TF bZIP	0	-0.568593	-0.688534	-0.496756	-0.0483841	0.208355	0	-0.554412	-0.631999	-0.646995	-0.250332	-0.00845758
nfe2l2	C3	TF bZIP	0	-0.452051	-0.577903	-0.273467	0.0145362	0.175988	0	-0.502044	-0.608153	-0.633887	-0.313479	-0.108676
nfib	C4	CTF NFI	0	-0.68072	-0.712111	-0.654855	-0.4369	-0.283398	0	-0.316716	-0.43658	-0.41293	-0.431411	-0.126958
nfic	C1	CTF NFI	0	0.224114	-0.375738	-0.123813	0.173564	0.3492	0	-0.360704	-0.526214	-0.497502	-0.328925	-0.116537
nfil3	C2	TF bZIP	0	-0.327207	-0.284274	-0.247225	-0.171984	0.0779121	0	-0.626149	-0.746453	-0.736017	-0.45794	-0.211384
nfya	C1	NF-YA	0	-0.0533907	-0.0691499	-0.073377	0.0136381	0.0594486	0	-0.179961	-0.24402	-0.240304	-0.19418	-0.111263
nfyb	C1	NF-YB	0	-0.19118	-0.224992	-0.167093	-0.0867057	-0.0706486	0	-0.190339	-0.274224	-0.265956	-0.232529	-0.0877659
nfyc	C1	NF-YC	0	-0.048337	-0.0809594	-0.0743796	-0.0110426	0.0493157	0	-0.185212	-0.266072	-0.248388	-0.20569	-0.125322
nr2c2	C2	RXR-like	0	-0.345718	-0.410986	-0.427622	-0.235819	0.0289975	0	-0.415902	-0.507512	-0.364918	-0.291365	-0.100905
nr2f1	C4	RXR-like	0	-0.539976	-0.606992	-0.674289	-0.3767	-0.0728731	0	-0.556983	-0.633844	-0.655339	-0.367444	-0.130503
nr2f2	C4	RXR-like	0	-0.532091	-0.634635	-0.664179	-0.434435	-0.0718021	0	-0.613307	-0.697426	-0.709641	-0.441076	-0.187216
nr5a1	C4	SF-like	0	-0.480565	-0.56725	-0.674152	-0.357488	-0.1648	0	-0.524497	-0.621641	-0.616835	-0.402315	-0.158509
nrf1	C1	Nrf1	0	-0.111018	-0.154917	-0.0936973	0.0280173	-0.0222707	0	-0.202627	-0.256141	-0.204495	-0.12356	-0.103844
onecut1	C2	CUT	0	-0.220036	-0.326618	-0.242056	-0.299195	-0.100883	0	-0.561368	-0.726648	-0.710536	-0.476753	-0.193093
onecut2	C4	CUT	0	-0.352885	-0.596491	-0.874687	-0.48727	-0.115082	0	-0.587039	-0.644918	-0.768973	-0.526467	-0.401464
patz1	C1	ZBTB	0	-0.184125	-0.21274	-0.318824	0.0256201	0.0490117	0	-0.323011	-0.419589	-0.402052	-0.223361	-0.123044
pax8	C1	PAX	0	0.26539	-0.170434	-0.0812647	0.261723	-0.35887	0	-0.280364	-0.390103	-0.405821	-0.307783	-0.122572
pbx2	C2	Homeobox	0	-0.178655	-0.404248	-0.348039	-0.329598	-0.113869	0	-0.462748	-0.621547	-0.595345	-0.362987	-0.1826
pbx3	C1	Homeobox	0	-0.242812	-0.366723	-0.243302	0.169788	-0.11653	0	-0.29365	-0.386709	-0.352247	-0.290141	-0.18173
pou2f1	C1	Pou	0	-0.215565	-0.25473	-0.152113	-0.161694	0.0769991	0	-0.41363	-0.521044	-0.534775	-0.440328	-0.106307
rara	C4	THR-like	0	-0.807319	-0.781622	-0.814066	-0.570873	-0.0936289	0	-0.54098	-0.616582	-0.643428	-0.417176	-0.164033
rel	C2	RHD	0	-0.439092	-0.65594	-0.31875	-0.317471	-0.0311121	0	-0.294918	-0.439395	-0.389856	-0.330153	-0.154832
rfx1	C2	RFX	0	-0.198462	-0.369754	-0.276105	-0.124898	0.000563961	0	-0.397103	-0.444759	-0.415003	-0.252012	-0.125608
rfx3	C1	RFX	0	-0.15008	-0.326445	-0.24401	-0.0925373	0.0589717	0	-0.369945	-0.402639	-0.402888	-0.242029	-0.10657
rfx5	C1	RFX	0	-0.1505	-0.352191	-0.245453	-0.129143	0.0415556	0	-0.337863	-0.458687	-0.411754	-0.281126	-0.135288
rreb1	C4	zf-C2H2	0	-0.310457	-0.422601	-0.601977	-0.451154	-0.0385383	0	-0.409095	-0.497658	-0.543911	-0.329534	-0.127616
rxrb	C4	RXR-like	0	-0.530877	-0.603582	-0.673177	-0.426774	0.0271124	0	-0.566212	-0.655233	-0.640701	-0.399347	-0.167857
sox18	C1	HMG	0	0.0282621	-0.296332	0.0820749	-0.00360018	0.161466	0	-0.451737	-0.565489	-0.609067	-0.460558	-0.247739
sp1	C1	zf-C2H2	0	-0.139925	-0.129805	-0.171934	-0.015906	0.010299	0	-0.264333	-0.302324	-0.278234	-0.256686	-0.239033
sp2	C1	zf-C2H2	0	-0.0782898	-0.047994	-0.00647204	0.0163139	0.137484	0	-0.133227	-0.137071	-0.103921	-0.2029	-0.102901
sp4	C1	zf-C2H2	0	-0.177202	-0.205629	-0.260979	-0.00648012	0.0460205	0	-0.300403	-0.362443	-0.342846	-0.246072	-0.161519
tcf3	C1	bHLH	0	-0.277422	-0.436114	0.288287	-0.069204	0.000307337	0	-0.324702	-0.42302	-0.482858	-0.394092	-0.107716
tcf7	C2	HMG	0	-0.330014	-0.377043	-0.429789	-0.276382	-0.00764019	0	-0.554315	-0.675821	-0.7147	-0.469845	-0.153884
tcf7l2	C2	HMG	0	-0.344945	-0.452649	-0.476801	-0.321554	0.0130395	0	-0.589305	-0.648783	-0.736023	-0.537513	-0.192802
tead1	C1	TEA	0	-0.290541	-0.167798	-0.240357	0.522898	0.203058	0	-0.54479	-0.620692	-0.62487	-0.423215	-0.149415
tead2	C1	TEA	0	0.256967	0.154821	0.283507	0.256773	0.369726	0	-0.517708	-0.620978	-0.6016	-0.451359	-0.203323
tead3	C1	TEA	0	-0.331411	-0.348477	-0.313496	0.15278	0.140349	0	-0.551523	-0.623869	-0.597308	-0.424472	-0.12767
tead4	C3	TEA	0	-0.49425	-0.273167	-0.323454	0.182692	0.382308	0	-0.576956	-0.692697	-0.672954	-0.433819	-0.126666
tef	C2	TF bZIP	0	-0.334187	-0.394962	-0.421767	-0.100984	0.0657569	0	-0.578586	-0.705915	-0.65777	-0.417346	-0.215443
tfdp1	C1	E2F	0	-0.14407	-0.0502747	-0.187161	0.0459382	0.107578	0	-0.308396	-0.371683	-0.397362	-0.266806	-0.119661
tfe3	C1	bHLH	0	-0.230136	-0.266083	-0.216292	-0.0998234	-0.0504211	0	-0.34619	-0.40629	-0.388096	-0.174299	-0.129197
thap11	C1	THAP	0	-0.214278	-0.167966	-0.193248	-0.0683561	-0.0974812	0	-0.259012	-0.287831	-0.31568	-0.232406	-0.0896441
thrb	C4	THR-like	0	-0.512205	-0.555435	-0.659494	-0.469126	0.0277507	0	-0.518433	-0.627998	-0.563961	-0.384167	-0.160733
usf1	C1	bHLH	0	-0.231078	-0.276522	-0.22093	-0.0844422	-0.0521506	0	-0.289325	-0.401655	-0.403626	-0.182173	-0.11089
usf2	C1	bHLH	0	-0.192851	-0.212193	-0.188736	-0.0743432	-0.0331458	0	-0.292541	-0.364709	-0.328333	-0.121917	-0.110859
xbp1	C1	TF bZIP	0	-0.311673	-0.205349	-0.0619778	-0.0870997	-0.0334693	0	-0.208925	-0.312338	-0.340036	-0.2358	-0.0251286
yy1	C1	zf-C2H2	0	-0.213926	-0.180206	-0.169848	-0.0621425	0.0665541	0	-0.203612	-0.254272	-0.245957	-0.204312	-0.0782443
zbed4	C1	zf-BED	0	-0.119277	-0.187808	-0.18048	0.0699869	0.0751352	0	-0.31517	-0.41494	-0.408333	-0.276229	-0.147212
zbtb14	C1	ZBTB	0	-0.0103864	-0.172308	-0.0596301	0.131188	0.0217759	0	-0.304494	-0.413403	-0.458129	-0.241025	-0.145941
zbtb33	C1	ZBTB	0	-0.0339503	-0.0516225	0.062276	-0.0951112	-0.0583595	0	-0.168488	-0.24756	-0.168679	-0.170672	-0.0131436
zbtb7a	C1	ZBTB	0	-0.207502	-0.130941	-0.263876	0.16766	-0.0692197	0	-0.257044	-0.318759	-0.293137	-0.211435	-0.0808434
zbtb7b	C1	ZBTB	0	0.0157997	-0.155014	-0.403007	0.243778	0.15544	0	-0.361589	-0.48353	-0.549961	-0.318455	-0.161794
znf143	C1	zf-C2H2	0	-0.123977	-0.135812	-0.119466	-0.0169567	-0.00477505	0	-0.207487	-0.251442	-0.248306	-0.23192	-0.0909043
znf24	C2	zf-C2H2	0	-0.214965	-0.156856	-0.0968993	-0.344784	0.14122	0	-0.588448	-0.770202	-0.793508	-0.445658	-0.210475
znf263	C4	zf-C2H2	0	-0.675603	-0.25049	-0.84788	-0.133063	0.0370432	0	-0.261736	-0.389206	-0.386367	-0.341779	-0.142275
znf281	C1	zf-C2H2	0	-0.22716	-0.225378	-0.364361	0.0310371	0.0914357	0	-0.340194	-0.436036	-0.414996	-0.223159	-0.109722
znf384	C1	zf-C2H2	0	0.126544	-0.250963	-0.0910323	-0.0600255	-0.0742611	0	-0.582926	-0.817787	-0.734308	-0.505058	-0.199709
znf460	C1	zf-C2H2	0	-0.0707778	0.0636347	-0.394293	-0.196704	-0.0489504	0	-0.3289	-0.424921	-0.434596	-0.349818	-0.145859
znf530	C2	zf-C2H2	0	-0.399628	-0.290898	-0.532729	-0.127537	0.0998344	0	-0.200994	-0.412331	-0.473467	-0.378592	-0.177727
znf558	C1	zf-C2H2	0	-0.240897	-0.323912	-0.396805	-0.0101318	-0.122504	0	-0.38687	-0.672138	-0.636463	-0.436744	-0.232026
znf652	C2	zf-C2H2	0	-0.362208	-0.324279	-0.347942	-0.419156	-0.150597	0	-0.508186	-0.627195	-0.625884	-0.49493	-0.2004
znf707	C3	zf-C2H2	0	-0.31809	-0.564473	-0.662143	0.201387	-0.0808376	0	-0.254655	-0.390885	-0.430527	-0.346296	-0.194377
znf740	C1	zf-C2H2	0	-0.223035	-0.279414	-0.383689	-0.000117719	0.0579815	0	-0.352281	-0.453874	-0.415847	-0.228819	-0.146823
znf816	C1	zf-C2H2	0	0.0408188	-0.15582	-0.424623	-0.141379	0.125728	0	-0.242797	-0.403132	-0.423334	-0.346387	-0.124372
