# Supplementary material for: Genome-wide investigation of transcription factor footprints and dynamics using cFOOT-seq
Source: Protein Cell. 2025 Aug 4;16(11):932–52. doi: 10.1093/procel/pwaf071 (PMC12698189; doi:10.1093/procel/pwaf071)
Supplement: pwaf071_Supplementary_Materials [file pwaf071_supplementary_materials.zip › pwaf071_suppl_Supplementary_Figures_S5_Tables_S5.xlsx]

## Sheet: sheet1
Table S5. Flank change ratio on Promoter or Enhancer after BRM014 treatment. related to Figure 6
The sheet Flanking change ratio contains clustering information of 100 TFs in HepG2 based on their change ratio of flanking chromatin accessibility on promoters or enhancers.
column	Description
TF	Transcription Factor
Promoter_cluster	K-Means Cluster of TFs based on flank change ratio at Promoter
Promoter_control_0 h	Baseline flanking chromatin accessibility at promoters in untreated control, normalized to zero, used as the reference for calculating the change ratio of flanking chromatin accessibility in subsequent treatments (BRM014 1h, 6h, 24h, recovery 6h, and recovery 24h).
Promoter_BRM014_1h	Change ratio of flanking chromatin accessibility around TF binding sites on promoters between BRM014 1h treatment and untreated control
Promoter_BRM014_6h	Change ratio of flanking chromatin accessibility around TF binding sites on promoters between BRM014 6h treatment and untreated control
Promoter_BRM014_24h	Change ratio of flanking chromatin accessibility around TF binding sites on promoters between BRM014 24h treatment and untreated control
Promoter_Recover_6h	Change ratio of flanking chromatin accessibility around TF binding sites on promoters between recovery 6h after BRM014 24h treatment and untreated control
Promoter_Recover_24h	Change ratio of flanking chromatin accessibility around TF binding sites on promoters between recovery 24h after BRM014 24h treatment and untreated control
Enhancer_cluster	K-Means Cluster of TFs based on flank change ratio at Enhancer
Enhancer_control_0 h	Baseline flanking chromatin accessibility at enhancers in untreated control, normalized to zero, used as the reference for calculating the change ratio of flanking chromatin accessibility in subsequent treatments (BRM014 1h, 6h, 24h, recovery 6h, and recovery 24h).
Enhancer_BRM014_1h	Change ratio of flanking chromatin accessibility around TF binding sites on enhancers between BRM014 1h treatment and untreated control
Enhancer_BRM014_6h	Change ratio of flanking chromatin accessibility around TF binding sites on enhancers between BRM014 6h treatment and untreated control
Enhancer_BRM014_24h	Change ratio of flanking chromatin accessibility around TF binding sites on enhancers between BRM014 24h treatment and untreated control
Enhancer_Recover_6h	Change ratio of flanking chromatin accessibility around TF binding sites on enhancers between recovery 6h after BRM014 24h treatment and untreated control
Enhancer_Recover_24h	Change ratio of flanking chromatin accessibility around TF binding sites on enhancers between recovery 24h after BRM014 24h treatment and untreated control
Class	TF Class defined by their sensitivity of flanking chromatin accessibility on promoters or enhancers to BRM014 treatment
Family	TF Family
TF	Promoter_ cluster	Promoter_ control_0 h	Promoter_ BRM014_1 h	Promoter_ BRM014_6 h	Promoter_ BRM014_24 h	Promoter_ Recover_6 h	Promoter_ Recover_24 h	Enhancer_ cluster	Enhancer_ control_0 h	Enhancer_ BRM014_1 h	Enhancer_ BRM014_6 h	Enhancer_ BRM014_24 h	Enhancer_ Recover_6 h	Enhancer_ Recover_24 h	Class	Family
arnt2	C1	0	-0.207603	-0.298202	-0.203702	-0.0922298	-0.0708972	C2	0	-0.357401	-0.472223	-0.428002	-0.259927	-0.0795945	Moderately_Resistance	bHLH
atf2	C1	0	-0.139766	-0.274893	-0.139013	-0.0659641	-0.0391888	C3	0	-0.438997	-0.519623	-0.566647	-0.262928	-0.0985682	Ambiguous	TF_bZIP
atf4	C2	0	-0.275128	-0.396109	-0.379421	-0.173374	0.00958422	C4	0	-0.532168	-0.648778	-0.677451	-0.408013	-0.152343	Ambiguous	TF_bZIP
atf6	C3	0	-0.180709	-0.206066	-0.25096	-0.101211	0.0592087	C1	0	-0.421072	-0.491696	-0.502748	-0.27183	-0.178871	Ambiguous	TF_bZIP
atf7	C1	0	-0.144015	-0.270447	-0.0633489	-0.0640173	-0.0138855	C3	0	-0.430206	-0.504356	-0.482207	-0.263311	-0.092255	Ambiguous	TF_bZIP
bhlhe40	C1	0	-0.26107	-0.290713	-0.265523	-0.120467	-0.0661832	C3	0	-0.470287	-0.492384	-0.451619	-0.303835	-0.188682	Ambiguous	bHLH
cebpa	C3	0	-0.434128	-0.716612	-0.624795	-0.331502	-0.107332	C4	0	-0.597005	-0.725302	-0.735111	-0.451789	-0.124141	Moderately_Sensitive	TF_bZIP
cebpb	C4	0	-0.428188	-0.674543	-0.534274	-0.195508	-0.122955	C3	0	-0.57006	-0.669075	-0.718425	-0.403034	-0.116482	Moderately_Sensitive	TF_bZIP
cebpd	C4	0	-0.425596	-0.64523	-0.515351	-0.261632	-0.0251945	C3	0	-0.582754	-0.705971	-0.722367	-0.456813	-0.147485	Moderately_Sensitive	TF_bZIP
cebpg	C3	0	-0.32808	-0.618019	-0.431512	-0.144818	0.00521567	C4	0	-0.606214	-0.722375	-0.738973	-0.440041	-0.0753198	Moderately_Sensitive	TF_bZIP
creb1	C1	0	-0.163805	-0.298426	-0.185437	-0.0710598	-0.0397971	C3	0	-0.427419	-0.521275	-0.549105	-0.291596	-0.144468	Ambiguous	TF_bZIP
creb3	C2	0	-0.140718	-0.274622	-0.187126	-0.115305	-0.0505552	C1	0	-0.21366	-0.363605	-0.312407	-0.22763	-0.0343972	Moderately_Resistance	TF_bZIP
crem	C3	0	-0.188956	-0.254789	-0.163334	-0.0791501	-0.056818	C1	0	-0.418513	-0.476267	-0.433119	-0.271753	-0.168321	Ambiguous	TF_bZIP
ctcf	C2	0	-0.241084	-0.35465	-0.33224	-0.216708	-0.0578371	C1	0	-0.194041	-0.315309	-0.253079	-0.22556	-0.127106	Moderately_Resistance	zf-C2H2
e2f8	C2	0	-0.271518	-0.369935	-0.366866	-0.253174	-0.0955501	C2	0	-0.287891	-0.260088	-0.305788	-0.330488	-0.126807	Moderately_Resistance	E2F
egr1	C2	0	-0.302899	-0.385765	-0.409573	-0.21284	-0.11828	C2	0	-0.290965	-0.391737	-0.395181	-0.246107	-0.0851536	Moderately_Resistance	zf-C2H2
elf4	C2	0	-0.158854	-0.246813	-0.206764	-0.148268	-0.0706676	C1	0	-0.311731	-0.405868	-0.459425	-0.312161	-0.1389	Moderately_Resistance	ETS
elk1	C1	0	-0.14203	-0.191054	-0.143713	-0.123838	-0.0775193	C2	0	-0.296048	-0.382463	-0.316208	-0.209953	-0.088304	Moderately_Resistance	ETS
elk4	C1	0	-0.131724	-0.1655	-0.136868	-0.154545	-0.0199819	C1	0	-0.272742	-0.305431	-0.238698	-0.210672	-0.0284412	Highly_Resistance	ETS
erf	C1	0	-0.140259	-0.212082	-0.145528	-0.126859	-0.107354	C2	0	-0.381548	-0.448876	-0.438504	-0.254245	-0.144713	Moderately_Resistance	ETS
esrra	C4	0	-0.455199	-0.607019	-0.705231	-0.45157	-0.135578	C4	0	-0.544888	-0.662631	-0.679517	-0.430308	-0.127468	Highly_Sensitive	ESR-like
ets1	C3	0	-0.133532	-0.200046	-0.133797	-0.136102	-0.0781355	C1	0	-0.409588	-0.507744	-0.479895	-0.25474	-0.105355	Ambiguous	ETS
etv4	C2	0	-0.158184	-0.205525	-0.166836	-0.1418	-0.0876325	C1	0	-0.327139	-0.378358	-0.375638	-0.226186	-0.0729918	Moderately_Resistance	ETS
etv5	C1	0	-0.169687	-0.214514	-0.173374	-0.154703	-0.0871959	C2	0	-0.296112	-0.348053	-0.326382	-0.223649	-0.0767372	Moderately_Resistance	ETS
etv6	C2	0	-0.153701	-0.220077	-0.206718	-0.190337	-0.0989496	C1	0	-0.277917	-0.378293	-0.395863	-0.268141	-0.0820052	Moderately_Resistance	ETS
fosl1	C3	0	-0.550849	-0.617232	-0.637922	-0.239819	-0.120419	C3	0	-0.559168	-0.659729	-0.632282	-0.249216	-0.0146569	Moderately_Sensitive	TF_bZIP
fosl2	C3	0	-0.533929	-0.587078	-0.60514	-0.170148	-0.0772646	C3	0	-0.53115	-0.633986	-0.607129	-0.242201	-0.0273032	Moderately_Sensitive	TF_bZIP
foxa2	C4	0	-0.515019	-0.711169	-0.710003	-0.401194	-0.164631	C4	0	-0.618072	-0.711103	-0.722272	-0.424061	-0.180554	Highly_Sensitive	Fork_head
foxa3	C3	0	-0.467768	-0.629349	-0.639223	-0.314669	-0.149218	C4	0	-0.628163	-0.6945	-0.714233	-0.405155	-0.18167	Moderately_Sensitive	Fork_head
foxc1	C4	0	-0.495131	-0.735712	-0.694832	-0.622355	-0.167254	C4	0	-0.577081	-0.717267	-0.720895	-0.504166	-0.196304	Highly_Sensitive	Fork_head
foxk1	C4	0	-0.496649	-0.647497	-0.603767	-0.308652	-0.176088	C3	0	-0.6086	-0.708046	-0.715789	-0.439742	-0.167062	Moderately_Sensitive	Fork_head
foxk2	C3	0	-0.488468	-0.629368	-0.603811	-0.338135	-0.219339	C4	0	-0.615786	-0.701984	-0.702176	-0.434687	-0.178884	Moderately_Sensitive	Fork_head
foxo4	C3	0	-0.269602	-0.535842	-0.580444	-0.287566	-0.115982	C4	0	-0.488306	-0.643131	-0.67652	-0.433287	-0.158184	Moderately_Sensitive	Fork_head
foxp1	C4	0	-0.571033	-0.622009	-0.706321	-0.408175	-0.327373	C4	0	-0.649902	-0.717758	-0.746933	-0.430317	-0.198342	Highly_Sensitive	Fork_head
foxp4	C4	0	-0.525238	-0.677905	-0.652493	-0.376949	-0.21387	C4	0	-0.613277	-0.693615	-0.712502	-0.433747	-0.181267	Highly_Sensitive	Fork_head
hlf	C4	0	-0.329355	-0.658325	-0.697142	-0.352054	0.00974774	C3	0	-0.637706	-0.714973	-0.740888	-0.517095	-0.158588	Moderately_Sensitive	TF_bZIP
hnf1a	C4	0	-0.504807	-0.635411	-0.709757	-0.55738	-0.216904	C4	0	-0.568385	-0.704784	-0.754497	-0.53454	-0.27039	Highly_Sensitive	Homeobox
hnf1b	C4	0	-0.487211	-0.652648	-0.737473	-0.531262	-0.265399	C4	0	-0.553179	-0.69789	-0.740538	-0.513735	-0.249332	Highly_Sensitive	Homeobox
hnf4a	C4	0	-0.493966	-0.535109	-0.540339	-0.407351	-0.089768	C3	0	-0.635234	-0.700486	-0.692858	-0.481478	-0.154801	Moderately_Sensitive	RXR-like
hnf4g	C4	0	-0.523099	-0.587747	-0.603137	-0.457226	-0.048336	C4	0	-0.653457	-0.709688	-0.717629	-0.475057	-0.155528	Highly_Sensitive	RXR-like
irf1	C3	0	-0.338727	-0.499267	-0.475497	-0.407506	-0.230911	C3	0	-0.39689	-0.515602	-0.458219	-0.432101	-0.190117	Moderately_Sensitive	IRF
irf2	C2	0	-0.275696	-0.427954	-0.440411	-0.36514	-0.175304	C4	0	-0.527839	-0.632218	-0.591807	-0.445298	-0.196757	Ambiguous	IRF
irf9	C2	0	-0.258848	-0.404012	-0.504194	-0.270102	-0.0306966	C3	0	-0.436262	-0.541948	-0.481439	-0.415591	-0.155347	Ambiguous	IRF
jun	C3	0	-0.150827	-0.313669	-0.202174	-0.030437	-0.0211461	C1	0	-0.482485	-0.553105	-0.580817	-0.279672	-0.0712028	Ambiguous	TF_bZIP
junb	C3	0	-0.562629	-0.601594	-0.614173	-0.352453	-0.101959	C3	0	-0.557994	-0.672528	-0.631398	-0.291826	-0.0203621	Moderately_Sensitive	TF_bZIP
jund	C3	0	-0.556503	-0.612473	-0.613838	-0.226006	-0.10226	C3	0	-0.540518	-0.636774	-0.617568	-0.25564	-0.0127887	Moderately_Sensitive	TF_bZIP
klf11	C1	0	-0.218841	-0.287466	-0.296532	-0.168586	-0.0922905	C2	0	-0.293338	-0.359206	-0.35751	-0.291858	-0.1404	Moderately_Resistance	zf-C2H2
klf12	C2	0	-0.247707	-0.352562	-0.297135	-0.20039	-0.0937237	C2	0	-0.256003	-0.355598	-0.336043	-0.256997	-0.100516	Moderately_Resistance	zf-C2H2
klf13	C2	0	-0.201399	-0.387298	-0.365146	-0.175568	-0.0845299	C2	0	-0.206631	-0.3704	-0.288194	-0.306356	-0.139528	Moderately_Resistance	zf-C2H2
klf15	C2	0	-0.270218	-0.352176	-0.323433	-0.188692	-0.116344	C1	0	-0.232501	-0.346572	-0.281415	-0.176514	-0.0579152	Moderately_Resistance	zf-C2H2
klf16	C2	0	-0.260806	-0.351526	-0.339896	-0.17302	-0.136162	C2	0	-0.302834	-0.406077	-0.380007	-0.283542	-0.123585	Moderately_Resistance	zf-C2H2
klf6	C2	0	-0.25735	-0.319798	-0.296757	-0.173744	-0.132859	C2	0	-0.299687	-0.389263	-0.358464	-0.242607	-0.146438	Moderately_Resistance	zf-C2H2
klf9	C2	0	-0.257363	-0.318344	-0.33159	-0.19446	-0.126861	C2	0	-0.381567	-0.445785	-0.424951	-0.339746	-0.192062	Moderately_Resistance	zf-C2H2
maz	C1	0	-0.258378	-0.32059	-0.264912	-0.173148	-0.108548	C2	0	-0.318278	-0.411424	-0.352802	-0.266513	-0.119182	Moderately_Resistance	zf-C2H2
mlx	C1	0	-0.204871	-0.287062	-0.217271	-0.0939982	-0.0481355	C3	0	-0.425215	-0.494119	-0.452774	-0.313317	-0.0646521	Ambiguous	bHLH
myc	C1	0	-0.290547	-0.311868	-0.281217	-0.0887232	-0.0833056	C3	0	-0.425233	-0.486845	-0.451123	-0.280847	-0.0213923	Ambiguous	bHLH
nfe2l2	C3	0	-0.298476	-0.393572	-0.491538	-0.185405	-0.0986399	C2	0	-0.531253	-0.625389	-0.656811	-0.309385	-0.102516	Ambiguous	TF_bZIP
nfib	C2	0	-0.286121	-0.402372	-0.415795	-0.368465	0.0104955	C2	0	-0.237436	-0.425602	-0.406256	-0.445727	-0.204526	Moderately_Resistance	CTF_NFI
nfil3	C4	0	-0.490489	-0.62244	-0.632103	-0.377335	-0.3048	C4	0	-0.630996	-0.730969	-0.751291	-0.483635	-0.186878	Highly_Sensitive	TF_bZIP
nfya	C1	0	-0.10348	-0.17494	-0.142002	-0.126684	-0.0978774	C2	0	-0.208737	-0.303467	-0.322323	-0.26891	-0.130018	Moderately_Resistance	NF-YA
nfyb	C2	0	-0.124775	-0.215522	-0.192146	-0.160803	-0.0658285	C1	0	-0.222288	-0.323113	-0.348102	-0.287615	-0.107457	Moderately_Resistance	NF-YB
nfyc	C1	0	-0.0926613	-0.17062	-0.14326	-0.128732	-0.100017	C1	0	-0.188017	-0.287736	-0.262937	-0.266798	-0.126069	Highly_Resistance	NF-YC
nr2c2	C3	0	-0.344846	-0.424152	-0.285667	-0.215572	-0.0260527	C2	0	-0.497545	-0.537173	-0.469541	-0.470915	-0.169232	Ambiguous	RXR-like
nr2f1	C3	0	-0.496747	-0.612604	-0.574712	-0.289123	-0.00327272	C4	0	-0.550786	-0.630179	-0.66742	-0.378789	-0.138513	Moderately_Sensitive	RXR-like
nr2f2	C4	0	-0.57199	-0.595794	-0.567785	-0.517515	-0.191005	C4	0	-0.620829	-0.681688	-0.726173	-0.427254	-0.153384	Highly_Sensitive	RXR-like
nr5a1	C4	0	-0.473568	-0.562263	-0.589309	-0.351495	-0.132899	C3	0	-0.544054	-0.633342	-0.654183	-0.399318	-0.152711	Moderately_Sensitive	SF-like
nrf1	C1	0	-0.184292	-0.254455	-0.155279	-0.128771	-0.106817	C1	0	-0.174488	-0.29292	-0.157944	-0.144959	-0.0328886	Highly_Resistance	Nrf1
onecut1	C4	0	-0.373791	-0.731426	-0.69274	-0.500384	-0.265494	C4	0	-0.57803	-0.684908	-0.666601	-0.425083	-0.203145	Highly_Sensitive	CUT
patz1	C2	0	-0.298774	-0.396897	-0.375528	-0.195402	-0.115016	C2	0	-0.314298	-0.426712	-0.418039	-0.278314	-0.126138	Moderately_Resistance	ZBTB
pbx3	C2	0	-0.234701	-0.305241	-0.3361	-0.255157	-0.16432	C2	0	-0.31318	-0.419809	-0.460548	-0.355582	-0.232113	Moderately_Resistance	Homeobox
pou2f1	C4	0	-0.0594345	-0.300804	-0.0625215	-0.35039	0.159936	C1	0	-0.507507	-0.531481	-0.603856	-0.482411	-0.150669	Ambiguous	Pou
rara	C2	0	-0.37702	-0.42921	-0.475672	-0.269961	-0.206294	C4	0	-0.57286	-0.637447	-0.651569	-0.469765	-0.203024	Ambiguous	THR-like
rfx1	C2	0	-0.340668	-0.399076	-0.323055	-0.180071	-0.0998859	C3	0	-0.458986	-0.55101	-0.530437	-0.332661	-0.166241	Ambiguous	RFX
rfx3	C3	0	-0.335408	-0.372592	-0.328998	-0.196359	-0.0994587	C2	0	-0.404638	-0.470295	-0.483338	-0.298013	-0.108344	Ambiguous	RFX
rfx5	C3	0	-0.322174	-0.455161	-0.359073	-0.271485	-0.192736	C2	0	-0.416709	-0.532045	-0.481309	-0.362023	-0.142275	Ambiguous	RFX
rreb1	C3	0	-0.300968	-0.375776	-0.495745	-0.260796	-0.0888616	C2	0	-0.476478	-0.547562	-0.589291	-0.398436	-0.129327	Ambiguous	zf-C2H2
rxrb	C3	0	-0.425409	-0.524187	-0.481828	-0.284713	-0.104323	C4	0	-0.609998	-0.687304	-0.68895	-0.443508	-0.157339	Moderately_Sensitive	RXR-like
sp1	C2	0	-0.261151	-0.281903	-0.247774	-0.28504	-0.234092	C2	0	-0.290009	-0.270092	-0.262628	-0.229002	-0.181118	Moderately_Resistance	zf-C2H2
sp4	C2	0	-0.271151	-0.349343	-0.310452	-0.21757	-0.145183	C2	0	-0.252419	-0.323971	-0.286287	-0.234055	-0.112921	Moderately_Resistance	zf-C2H2
tead3	C4	0	-0.44775	-0.507418	-0.450955	-0.266519	-0.091228	C3	0	-0.570846	-0.647402	-0.629096	-0.443163	-0.126841	Moderately_Sensitive	TEA
tef	C2	0	-0.334656	-0.483684	-0.423978	-0.201189	-0.274677	C4	0	-0.627822	-0.745547	-0.775975	-0.473473	-0.214524	Ambiguous	TF_bZIP
tfdp1	C2	0	-0.295386	-0.362146	-0.372426	-0.247239	-0.110162	C2	0	-0.273893	-0.356115	-0.361144	-0.332093	-0.102652	Moderately_Resistance	E2F
tfe3	C1	0	-0.199835	-0.262496	-0.180016	-0.0556007	-0.108453	C3	0	-0.42729	-0.549494	-0.463659	-0.246788	-0.138384	Ambiguous	bHLH
thap11	C2	0	-0.179588	-0.193019	-0.231275	-0.147099	-0.0490897	C1	0	-0.348047	-0.396323	-0.433357	-0.308823	-0.104673	Moderately_Resistance	THAP
thrb	C3	0	-0.390155	-0.600503	-0.438667	-0.230392	-0.0896168	C4	0	-0.556783	-0.614982	-0.598799	-0.430833	-0.176322	Moderately_Sensitive	THR-like
usf1	C1	0	-0.177411	-0.25525	-0.221835	-0.0744213	-0.0547326	C3	0	-0.367893	-0.517383	-0.486218	-0.284118	-0.135187	Ambiguous	bHLH
usf2	C1	0	-0.210719	-0.269985	-0.205549	-0.0568186	-0.109081	C3	0	-0.366729	-0.510702	-0.455215	-0.192279	-0.119557	Ambiguous	bHLH
yy1	C2	0	-0.150379	-0.162025	-0.167974	-0.180484	-0.0460622	C1	0	-0.212114	-0.289012	-0.290361	-0.264352	-0.0658432	Moderately_Resistance	zf-C2H2
zbed4	C2	0	-0.305302	-0.405424	-0.389421	-0.263653	-0.135284	C2	0	-0.288822	-0.408461	-0.381403	-0.280181	-0.13327	Moderately_Resistance	zf-BED
zbtb14	C2	0	-0.304644	-0.414411	-0.448004	-0.210783	-0.154324	C2	0	-0.33418	-0.343506	-0.484912	-0.293895	-0.110205	Moderately_Resistance	ZBTB
zbtb33	C1	0	-0.15226	-0.228446	-0.0963432	-0.159691	0.0139327	C1	0	-0.131653	-0.272908	-0.106734	-0.142994	-0.0118843	Highly_Resistance	ZBTB
zbtb7b	C2	0	-0.337942	-0.506854	-0.563429	-0.279275	-0.116146	C3	0	-0.317198	-0.368336	-0.450952	-0.312587	-0.119025	Ambiguous	ZBTB
znf143	C2	0	-0.11341	-0.157443	-0.158765	-0.138946	-0.0727092	C1	0	-0.318073	-0.371709	-0.388872	-0.332091	-0.170894	Moderately_Resistance	zf-C2H2
znf281	C2	0	-0.2918	-0.394621	-0.363183	-0.152331	-0.0831797	C2	0	-0.369453	-0.45385	-0.441234	-0.285264	-0.100594	Moderately_Resistance	zf-C2H2
znf460	C2	0	-0.334173	-0.4506	-0.429068	-0.285541	-0.111382	C2	0	-0.308729	-0.446332	-0.455831	-0.411873	-0.173339	Moderately_Resistance	zf-C2H2
znf530	C2	0	-0.180552	-0.420168	-0.502223	-0.332576	-0.0994775	C2	0	-0.156451	-0.335441	-0.286089	-0.333941	-0.241112	Moderately_Resistance	zf-C2H2
znf652	C4	0	-0.277866	-0.414642	-0.438148	-0.397648	-0.176127	C2	0	-0.500447	-0.639143	-0.627827	-0.502674	-0.183758	Ambiguous	zf-C2H2
znf707	C2	0	-0.270365	-0.420062	-0.45425	-0.338408	-0.19584	C2	0	-0.248829	-0.385043	-0.354949	-0.413907	-0.220704	Moderately_Resistance	zf-C2H2
znf740	C2	0	-0.288565	-0.419029	-0.364957	-0.183597	-0.132638	C2	0	-0.383384	-0.459093	-0.443262	-0.307041	-0.186924	Moderately_Resistance	zf-C2H2
znf816	C2	0	-0.280025	-0.438978	-0.481686	-0.352729	-0.105254	C2	0	-0.214865	-0.320256	-0.362772	-0.317365	-0.138203	Moderately_Resistance	zf-C2H2
