# Supplementary material for: Genome-wide investigation of transcription factor footprints and dynamics using cFOOT-seq
Source: Protein Cell. 2025 Aug 4;16(11):932–52. doi: 10.1093/procel/pwaf071 (PMC12698189; doi:10.1093/procel/pwaf071)
Supplement: pwaf071_Supplementary_Materials [file pwaf071_supplementary_materials.zip › pwaf071_suppl_Supplementary_Table_S7.xlsx]

## Sheet: sheet 1
Table S7. Clustering of TFs in human and mouse, related to Figure 3, 4
Clustering of TFs based on the similarity of binding motifs.
Column Header	Description
Species	Species origin of the data
cluster ID	Cluster identification based on motif similarity
TF_info	The information of Transcription factor in each cluster
cluster_name	The name of TF clusters
Species	cluster ID	TF_info	cluster_name
human	Cluster_1	ADNP,ZNF629	ADNP-ZNF629
	Cluster_10	ZNF79	ZNF79
	Cluster_100	ZBTB6,ZNF577	ZBTB6-ZNF577
	Cluster_101	TFAP2E,ZNF750	TFAP2E-ZNF750
	Cluster_102	ZNF101	ZNF101
	Cluster_103	ZNF623	ZNF623
	Cluster_104	ZNF19	ZNF19
	Cluster_105	ZNF454	ZNF454
	Cluster_106	ZSCAN31	ZSCAN31
	Cluster_107	ZNF714	ZNF714
	Cluster_108	ZNF571,ZNF93	ZNF571-ZNF93
	Cluster_109	NHLH2	NHLH2
	Cluster_11	HMX2	HMX2
	Cluster_110	ZNF273	ZNF273
	Cluster_111	ZNF37A,ZNF610	ZNF37A-ZNF610
	Cluster_112	ZNF483	ZNF483
	Cluster_113	ZNF594	ZNF594
	Cluster_114	ZNF574	ZNF574
	Cluster_115	OSR1,OSR2,ZNF394	OSR-ZNF
	Cluster_116	FOXN1	FOXN1
	Cluster_117	ZIC2,ZNF317,ZNF462	ZIC-ZNF
	Cluster_118	ZFAT,ZNF30	ZFAT-ZNF30
	Cluster_119	ZNF189,ZNF341	ZNF189-ZNF341
	Cluster_12	ZNF134	ZNF134
	Cluster_120	THAP1,ZNF548	THAP1-ZNF548
	Cluster_121	ZNF331,ZNF554	ZNF331-ZNF554
	Cluster_122	ZNF708	ZNF708
	Cluster_123	ZNF440	ZNF440
	Cluster_124	SP5,VEZF1,ZNF263	SP5-VEZF1-ZNF263
	Cluster_125	ZNF222,ZNF860	ZNF222-ZNF860
	Cluster_126	ZNF770,ZNF783	ZNF770-ZNF783
	Cluster_127	ZFP57	ZFP57
	Cluster_128	PLAGL1,ZNF417,ZNF587	PLAG-ZNF-1
	Cluster_129	ZNF333	ZNF333
	Cluster_13	MYBL1	MYBL1
	Cluster_130	PLAGL2,ZNF425,ZNF692	PLAG-ZNF-2
	Cluster_131	CTCFL	CTCFL
	Cluster_132	ZNF257,ZNF534	ZNF257-ZNF534
	Cluster_133	ZNF662	ZNF662
	Cluster_134	FEZF2,ZNF264,ZNF736,ZNF786	FEZF-ZNF
	Cluster_135	ZNF213	ZNF213
	Cluster_136	ZNF449	ZNF449
	Cluster_137	ZNF335,ZNF780A	ZNF335-ZNF780A
	Cluster_138	E2F6,E2F8,TFDP1	E2F-TFDP
	Cluster_139	ZFP69B	ZFP69B
	Cluster_14	MYBL2	MYBL2
	Cluster_140	ZBTB24,ZFP64	ZBTB24-ZFP64
	Cluster_141	ZFX	ZFX
	Cluster_142	EGR1,EGR2,EGR3,EGR4	EGR
	Cluster_143	NRF1	NRF1
	Cluster_144	ZBTB14	ZBTB14
	Cluster_145	ZNF444,ZNF543	ZNF444-ZNF543
	Cluster_146	CEBPZ,KLF10,KLF11,KLF12,KLF14,KLF15,KLF16,KLF1,KLF2,KLF4,KLF5,KLF6,KLF7,KLF9,MAZ,PATZ1,SP1,SP2,SP3,SP4,SP8,SP9,ZNF148,ZNF281,ZNF467,ZNF468,ZNF749	KLF-SP
	Cluster_147	WT1,ZBED4,ZNF740	WT1-ZBED4-ZNF740
	Cluster_148	KLF3,ZNF682,ZNF799	KLF-ZNF
	Cluster_149	ZNF141	ZNF141
	Cluster_15	ISL1,ZNF41	ISL1-ZNF41
	Cluster_150	ZNF765	ZNF765
	Cluster_151	ZNF28	ZNF28
	Cluster_152	ZNF778	ZNF778
	Cluster_153	GLI1,ZBTB7B,ZBTB7C	GLI-ZBTB
	Cluster_154	ZNF506,ZNF793	ZNF506-ZNF793
	Cluster_155	ZNF611	ZNF611
	Cluster_156	GLI2,GLI3,GLIS1,GLIS2,GLIS3,ZIC1,ZIC3,ZIC4,ZIC5	GLI-ZIC
	Cluster_157	ZSCAN5A	ZSCAN5A
	Cluster_158	ZNF704	ZNF704
	Cluster_159	ZNF436,ZNF48	ZNF436-ZNF48
	Cluster_16	BARX2,OVOL1,OVOL2,OVOL3	BARX-OVOL
	Cluster_160	KLF17	KLF17
	Cluster_161	ZNF684	ZNF684
	Cluster_162	ZNF528	ZNF528
	Cluster_163	ZKSCAN3	ZKSCAN3
	Cluster_164	ZNF304	ZNF304
	Cluster_165	ZNF135,ZNF460	ZNF135-ZNF460
	Cluster_166	ZNF254	ZNF254
	Cluster_167	ZNF787	ZNF787
	Cluster_168	ZNF132	ZNF132
	Cluster_169	ZNF24	ZNF24
	Cluster_17	FOXB1,FOXC1,FOXC2,FOXD2,FOXD3,FOXE1,FOXL2	FOX
	Cluster_170	ZNF816	ZNF816
	Cluster_171	ZNF223	ZNF223
	Cluster_172	ZNF16	ZNF16
	Cluster_173	ZFP14	ZFP14
	Cluster_174	ZNF530	ZNF530
	Cluster_175	ZNF184	ZNF184
	Cluster_176	KLF13	KLF13
	Cluster_177	ZNF707	ZNF707
	Cluster_178	ZNF789	ZNF789
	Cluster_179	PLAG1	PLAG1
	Cluster_18	BARHL1,BARHL2,FOXA1,FOXA2,FOXA3,FOXD1,FOXF1,FOXF2,FOXG1,FOXI1,FOXJ2,FOXJ3,FOXK1,FOXK2,FOXL1,FOXM1,FOXN3,FOXO1,FOXO3,FOXO4,FOXO6,FOXP1,FOXP2,FOXP3,FOXP4,FOXS1	BARHL-FOX
	Cluster_180	ZNF701	ZNF701
	Cluster_181	PRDM9	PRDM9
	Cluster_182	ZNF566	ZNF566
	Cluster_183	ZNF320	ZNF320
	Cluster_184	ZBED1,ZNF385D	ZBED1-ZNF385D
	Cluster_185	ZBTB33	ZBTB33
	Cluster_186	SMAD3,SMAD5,ZSCAN29	SMAD-ZSCAN
	Cluster_187	ZNF416	ZNF416
	Cluster_188	ZNF84	ZNF84
	Cluster_189	ZBTB12	ZBTB12
	Cluster_19	HMGA1,ZNF384	HMGA1-ZNF384
	Cluster_190	ZNF524	ZNF524
	Cluster_191	ZNF614	ZNF614
	Cluster_192	HSF1,HSF2,HSF4	HSF
	Cluster_193	BCL6B,BCL6	BCL
	Cluster_194	STAT1,STAT3,STAT4,STAT5A,STAT5B,ZNF337	STAT-ZNF
	Cluster_195	ZNF846	ZNF846
	Cluster_196	STAT6	STAT6
	Cluster_197	ZBTB26,ZSCAN20	ZBTB26-ZSCAN20
	Cluster_198	SMAD2,SMAD4	SMAD
	Cluster_199	HINFP,ZNF540	HINFP-ZNF540
	Cluster_2	CTCF	CTCF
	Cluster_20	SRY	SRY
	Cluster_200	ZNF354C,ZNF671	ZNF354C-ZNF671
	Cluster_201	ZNF296	ZNF296
	Cluster_202	GCM1,GCM2	GCM
	Cluster_203	RUNX3,ZBTB21	RUNX3-ZBTB21
	Cluster_204	RUNX1,RUNX2	RUNX
	Cluster_205	IKZF2,PRDM1	IKZF2-PRDM1
	Cluster_206	ZNF366,ZNF513	ZNF366-ZNF513
	Cluster_208	PRDM5	PRDM5
	Cluster_209	ZFP3,ZNF441	ZFP3-ZNF441
	Cluster_21	DUX4,DUXA,PHOX2A,PHOX2B,PROP1	DUX-PHOX-PRO
	Cluster_210	ZNF781,ZNF823	ZNF781-ZNF823
	Cluster_211	ZNF319,ZNF596	ZNF319-ZNF596
	Cluster_212	ZNF768	ZNF768
	Cluster_213	SPIB,SPIC	SPI
	Cluster_214	SPI1	SPI1
	Cluster_215	IRF1	IRF1
	Cluster_216	ZFP28	ZFP28
	Cluster_217	IKZF1,STAT2,ZIM3	IKZF1-STAT2-ZIM3
	Cluster_218	IRF6,ZBED2	IRF6-ZBED2
	Cluster_219	IRF4,IRF5,IRF7,IRF8,IRF9	IRF
	Cluster_22	ZNF250	ZNF250
	Cluster_220	IRF3	IRF3
	Cluster_221	IRF2	IRF2
	Cluster_222	ZKSCAN1,ZNF784	ZKSCAN1-ZNF784
	Cluster_223	PGR	PGR
	Cluster_224	E4F1,EHF,ELF1,ELF2,ELF3,ELF4,ELF5,ELK1,ELK3,ELK4,ERF,ERG,ETS1,ETS2,ETV1,ETV2,ETV3,ETV4,ETV5,ETV6,ETV7,FEV,FLI1,GABPA,IKZF3,SPDEF,ZBTB11,ZBTB2,ZBTB7A,ZNF175,ZNF45	ETV-ELF-ELK
	Cluster_225	ZNF716	ZNF716
	Cluster_226	ZKSCAN5	ZKSCAN5
	Cluster_227	ZNF880	ZNF880
	Cluster_228	ZBTB18	ZBTB18
	Cluster_229	PRDM15	PRDM15
	Cluster_23	CUX1,CUX2,ONECUT1,ONECUT2,ONECUT3,PAX7,ZBTB17	ONECUT-CUX
	Cluster_230	ATOH7,BHLHE23,MESP2,MSGN1,NEUROD2,NEUROG1,OLIG1,OLIG2,OLIG3,TCF21,TFAP4	OLIG-NEURO
	Cluster_231	ZBTB20	ZBTB20
	Cluster_232	ZBTB45	ZBTB45
	Cluster_233	SIX1,SIX2,SIX4	SIX
	Cluster_234	ZNF32	ZNF32
	Cluster_235	SCRT1,SCRT2	SCRT
	Cluster_236	GRHL1,GRHL2,TFCP2	GRHL-TFCP
	Cluster_237	ASCL2,ATOH1,BHLHA15,FERD3L,MSC,MYF5,MYF6,PKNOX2,Ptf1A,TGIF1,TGIF2LX,TGIF2LY,TGIF2	TGIF-MYF
	Cluster_238	ASCL1,FIGLA,MYOD1,MYOG,NHLH1,SNAI1,SNAI2,SNAI3,TAL1,TCF12,TCF3,TCF4,ZEB1,ZNF519	SNAI-TCF-MYO
	Cluster_239	BHLHE22,HAND2,MYB,NEUROD1,NEUROG2,TWIST1,TWIST2,ZBTB42	NEURO-TWIST
	Cluster_24	HNF1A,HNF1B	HNF
	Cluster_240	ATF6B,INSM1	ATF6B-INSM1
	Cluster_241	NKX2-1,NKX2-3,NKX2-4,NKX2-8	NKX
	Cluster_242	ZNF77	ZNF77
	Cluster_243	MXI1,TCF15	MXI1-TCF15
	Cluster_244	ARNT2,BHLHE41,HES1,MITF,MLX,MLXIPL,SREBF1,SREBF2,TFE3,TFEB,TFEC,USF1,USF2,ZNF507	TFE-SREBF-USF
	Cluster_245	ARNT,BHLHE40,CLOCK,CREB3L2,HES2,HES5,HES6,HES7,HEY1,HEY2,HIF1A,MAX,MLXIP,MNT,MXD4,MYC,MYCN,NPAS2,SOHLH2,TCFL5	HES-HEY-MYC
	Cluster_246	EPAS1	EPAS1
	Cluster_247	NR1D1,NR1D2	NR-1
	Cluster_248	HNF4A,PPARD,RXRA	HNF4A-PPARD-RXRA
	Cluster_249	ZNF266	ZNF266
	Cluster_25	LHX3,POU4F1,POU4F2,POU4F3	LHX-POU
	Cluster_250	ZNF214	ZNF214
	Cluster_252	RARB,RARG,RXRB,RXRG	RAR-RXR
	Cluster_253	NR1H4,NR2F1,NR2F6	NR-2
	Cluster_254	NR2E1,ZNF652	NR2E1-ZNF652
	Cluster_255	HNF4G,NR1I3,VDR	HNF4G-NR1I3-VDR
	Cluster_256	RORA,RORB,RORC	ROR
	Cluster_257	ESRRA,ESRRB,ESRRG,Nr1H2,Nr5A2,NR1H3,NR2C1,NR2C2,NR2F2,NR4A1,NR4A2,NR5A1,PPARA	ESRR-NR-PPAR
	Cluster_258	NR6A1	NR6A1
	Cluster_259	PROX1	PROX1
	Cluster_26	ALX4,ARX	ALX4-ARX
	Cluster_260	ZNF274	ZNF274
	Cluster_261	ZNF667	ZNF667
	Cluster_262	ATF6,CREB3,CREB3L1,XBP1	ATF-CREB-XBP
	Cluster_263	ATF2,ATF3,ATF7,CREB1,CREB3L4,CREB5,CREM,FOS,FOSB,JDP2,JUNB,JUND	AP-1
	Cluster_264	ATF1,DBP,GMEB1,GMEB2,TEF	GMEB
	Cluster_265	BACH2	BACH2
	Cluster_266	SIX3	SIX3
	Cluster_267	ZNF660	ZNF660
	Cluster_268	MAF,MAFA,MAFK,NFE2L2,ZBTB48,ZNF284	MAF
	Cluster_269	ATF5,BACH1,BATF3,BATF,BNC2,FOSL1,FOSL2,NFE2,PBX4	BATF-FOS
	Cluster_27	MEIS1,MEIS2,PBX1,PBX2	MEIS-PBX
	Cluster_270	JUN	JUN
	Cluster_271	DMRT3,DMRTA2	DMRT-1
	Cluster_272	DMRTA1,DMRTC2	DMRT-2
	Cluster_273	ZBTB44	ZBTB44
	Cluster_274	ZNF75A,ZNF75D	ZNF75A-ZNF75D
	Cluster_275	ZNF396	ZNF396
	Cluster_276	GLI4,HAND1	GLI4-HAND1
	Cluster_277	ZNF33B	ZNF33B
	Cluster_278	TBX19,TBXT	TBX
	Cluster_279	EOMES,MGA,TBR1,TBX15,TBX18,TBX1,TBX20,TBX21,TBX2,TBX3,TBX4,TBX5,TBX6,ZNF18	TBX
	Cluster_28	MSANTD3,NFYA,NFYC,NKX2-2,NKX2-5	NF-Y
	Cluster_280	PRDM14	PRDM14
	Cluster_281	ZNF627	ZNF627
	Cluster_282	NPAS4,PAX5	NPAS4-PAX5
	Cluster_283	BCL11A,NONO	BCL11A-NONO
	Cluster_284	Gfi1B,GFI1	GFI
	Cluster_285	ZNF85	ZNF85
	Cluster_287	MEIS3	MEIS3
	Cluster_288	PBX3,PKNOX1	PBX3-PKNOX1
	Cluster_289	SPZ1	SPZ1
	Cluster_29	ARID3A,ARID3B	ARID
	Cluster_290	ZNF430	ZNF430
	Cluster_291	ZNF81	ZNF81
	Cluster_292	ZNF560	ZNF560
	Cluster_293	ZNF329	ZNF329
	Cluster_294	ZNF529	ZNF529
	Cluster_295	RREB1	RREB1
	Cluster_296	ZNF10	ZNF10
	Cluster_297	ZNF143,ZNF76	ZNF143-ZNF76
	Cluster_298	ZNF410	ZNF410
	Cluster_299	ZNF282	ZNF282
	Cluster_3	ZFP82	ZFP82
	Cluster_30	SP7,ZNF35	SP7-ZNF35
	Cluster_300	MTF1	MTF1
	Cluster_301	ZNF343	ZNF343
	Cluster_302	ZNF565	ZNF565
	Cluster_303	AR,NR3C1,NR3C2	AR-NR
	Cluster_304	NR1I2	NR1I2
	Cluster_305	ZNF146,ZNF260	ZNF146-ZNF260
	Cluster_306	NANOG	NANOG
	Cluster_307	ZNF429	ZNF429
	Cluster_308	ZIK1	ZIK1
	Cluster_309	ZNF573	ZNF573
	Cluster_31	ZNF133	ZNF133
	Cluster_310	ZSCAN1,ZSCAN4	ZSCAN
	Cluster_311	ZNF821	ZNF821
	Cluster_312	ZNF484	ZNF484
	Cluster_313	ZNF492,ZNF98	ZNF492-ZNF98
	Cluster_314	ZNF182	ZNF182
	Cluster_315	ZNF675	ZNF675
	Cluster_316	E2F1,E2F2,E2F3,E2F4,E2F7	E2F
	Cluster_317	ZNF418	ZNF418
	Cluster_318	ZNF891	ZNF891
	Cluster_319	ZFP69	ZFP69
	Cluster_32	HMX1,HMX3,NKX3-2,VENTX	HMX-NKX-VENTX
	Cluster_320	ZNF582	ZNF582
	Cluster_321	ZSCAN23	ZSCAN23
	Cluster_322	NFIB,NFIC,NFIX,ZNF195,ZNF491,ZNF544	NFI-ZNF
	Cluster_323	HSFY1	HSFY1
	Cluster_324	REST	REST
	Cluster_325	ZNF345	ZNF345
	Cluster_326	ZNF322,ZNF527	ZNF322-ZNF527
	Cluster_327	ZNF713	ZNF713
	Cluster_328	RFX6,RFX7	RFX-1
	Cluster_329	RFX4	RFX4
	Cluster_33	ALX1,ALX3,ARGFX,BARX1,BSX,DLX1,DLX2,DLX3,DLX4,DLX5,DLX6,DRGX,EMX1,EMX2,EN1,EN2,ESX1,EVX1,EVX2,GBX1,GBX2,GSX1,GSX2,HESX1,HOXA1,HOXA2,HOXA3,HOXA4,HOXA5,HOXA6,HOXA7,HOXB1,HOXB2,HOXB3,HOXB4,HOXB5,HOXB6,HOXB7,HOXB8,HOXC4,HOXC8,HOXD3,HOXD4,HOXD8,ISL2,ISX,LBX1,LBX2,LHX1,LHX2,LHX4,LHX5,LHX6,LHX8,LHX9,LMX1A,LMX1B,MEOX1,MEOX2,MIXL1,MNX1,MSX1,MSX2,NKX6-1,NKX6-2,NKX6-3,NOBOX,NOTO,PAX4,PDX1,POU6F1,POU6F2,PRRX…	HOX-LHX-DLX
	Cluster_330	RFX1,RFX2,RFX3,RFX5	RFX-2
	Cluster_331	ZNF878	ZNF878
	Cluster_332	ZBTB22	ZBTB22
	Cluster_333	ZNF433	ZNF433
	Cluster_334	ZBTB37	ZBTB37
	Cluster_335	ZBTB43	ZBTB43
	Cluster_336	ZNF547,ZNF586	ZNF547-ZNF586
	Cluster_337	ZNF525	ZNF525
	Cluster_338	ZNF502	ZNF502
	Cluster_339	ZKSCAN8	ZKSCAN8
	Cluster_34	NKX3-1	NKX3-1
	Cluster_340	ZNF664	ZNF664
	Cluster_341	ZNF8	ZNF8
	Cluster_342	ZNF112	ZNF112
	Cluster_343	ZNF580	ZNF580
	Cluster_344	ZNF276	ZNF276
	Cluster_345	ZNF140	ZNF140
	Cluster_346	ZNF157	ZNF157
	Cluster_347	ZNF558	ZNF558
	Cluster_348	ZNF567	ZNF567
	Cluster_349	ZNF382	ZNF382
	Cluster_35	HMBOX1	HMBOX1
	Cluster_350	TFCP2L1	TFCP2L1
	Cluster_351	Znf431	Znf431
	Cluster_352	TP53,TP63,TP73	TP
	Cluster_353	IRX3	IRX3
	Cluster_354	THAP11	THAP11
	Cluster_355	ZNF12	ZNF12
	Cluster_357	ZNF354A	ZNF354A
	Cluster_358	ZNF248	ZNF248
	Cluster_359	THRA,THRB	THR
	Cluster_36	HOXA11,HOXA9,HOXB9,HOXC10,HOXC11,HOXC12,HOXC13,HOXC9,HOXD10,HOXD11,HOXD12,ZNF350	HOX-ZNF
	Cluster_360	RARA	RARA
	Cluster_361	SRF	SRF
	Cluster_362	ZNF791	ZNF791
	Cluster_37	CDX1,CDX2,CDX4,HOXA10,HOXA13,HOXB13,HOXD13,HOXD9	CDX-HOX
	Cluster_38	ZNF674	ZNF674
	Cluster_39	ZFP1	ZFP1
	Cluster_4	MEF2A,MEF2B,MEF2C,MEF2D	MEF
	Cluster_40	ARID5A	ARID5A
	Cluster_41	HIC1,HIC2,NFIA	HIC-NFI
	Cluster_42	ATF4,CEBPA,CEBPB,CEBPD,CEBPE,CEBPG,HLF,NFIL3	CEBP
	Cluster_43	POU1F1,POU2F1,POU2F2,POU2F3,POU3F1,POU3F2,POU3F3,POU3F4,POU5F1B,POU5F1	POU
	Cluster_44	TEAD1,TEAD2,TEAD3,TEAD4,ZNF480	TEAD-ZNF
	Cluster_45	NFAT5,NFATC1,NFATC2,NFATC3,NFATC4	NFAT
	Cluster_46	ZNF211	ZNF211
	Cluster_47	YBX1	YBX1
	Cluster_48	CRX,DPRX,GSC2,GSC,OTX1,OTX2,PITX1,PITX2,PITX3,RHOXF1,RHOXF2	PITX-GSC-OTX
	Cluster_49	DMBX1	DMBX1
	Cluster_5	PRDM4	PRDM4
	Cluster_50	NFKB1,NFKB2,REL,RELA	NFKB-REL
	Cluster_51	FOXH1,MZF1	FOXH1-MZF1
	Cluster_52	RBPJ,RELB	RBPJ-RELB
	Cluster_53	FEZF1	FEZF1
	Cluster_54	MYNN	MYNN
	Cluster_55	GATA1,GATA2,GATA3,GATA4,GATA5,GATA6,MECOM,TRPS1	GATA-MECOM-TRPS
	Cluster_56	ZNF585A,ZNF677	ZNF585A-ZNF677
	Cluster_57	ZSCAN16	ZSCAN16
	Cluster_58	ZSCAN9	ZSCAN9
	Cluster_59	NR2E3	NR2E3
	Cluster_6	ZNF485	ZNF485
	Cluster_60	ZSCAN21	ZSCAN21
	Cluster_61	ZNF479,ZNF7	ZNF479-ZNF7
	Cluster_62	ZBTB40	ZBTB40
	Cluster_63	ZNF570,ZNF766	ZNF570-ZNF766
	Cluster_64	ZNF680	ZNF680
	Cluster_65	ZNF136	ZNF136
	Cluster_66	SOX1,SOX21	SOX-1
	Cluster_67	ZNF324	ZNF324
	Cluster_68	ZNF585B	ZNF585B
	Cluster_69	DMRT1,DMRTB1,SALL4	DMRT-SALL
	Cluster_7	ZNF808	ZNF808
	Cluster_70	ZBTB32,ZNF486	ZBTB32-ZNF486
	Cluster_71	NFYB,THAP5	NFYB-THAP5
	Cluster_72	SOX12,SOX14	SOX-2
	Cluster_73	SOX13,SOX15,SOX17,SOX18,SOX2,SOX3,SOX4,SOX5,SOX6,SOX7,SOX8,SOX9	SOX
	Cluster_74	ZNF92	ZNF92
	Cluster_75	LEF1,TCF7L1	LEF1-TCF7L1
	Cluster_76	SOX10,SOX11,TCF7L2,TCF7	SOX-TCF
	Cluster_77	BBX	BBX
	Cluster_78	BCL11B	BCL11B
	Cluster_79	ZNF669	ZNF669
	Cluster_8	FOXR2	FOXR2
	Cluster_80	ZNF771	ZNF771
	Cluster_81	ZNF174	ZNF174
	Cluster_82	ZNF774	ZNF774
	Cluster_83	ZFP41	ZFP41
	Cluster_84	ESR1,ESR2,PPARG	ESR-PPAR
	Cluster_85	ZNF616	ZNF616
	Cluster_86	PAX1,PAX2,PAX6,PAX8,PAX9	PAX
	Cluster_87	PAX3	PAX3
	Cluster_88	ZNF177	ZNF177
	Cluster_89	YY1,ZFP42,ZNF597	YY1-ZFP42-ZNF597
	Cluster_9	ZNF280D	ZNF280D
	Cluster_90	YY2	YY2
	Cluster_91	ZNF100,ZSCAN22	ZNF100-ZSCAN22
	Cluster_92	ZNF23	ZNF23
	Cluster_93	ZNF681	ZNF681
	Cluster_94	Znf2	Znf2
	Cluster_95	MAFB,MAFF,MAFG,NRL,ZNF316	MAF-NR-ZNF
	Cluster_96	ZNF549	ZNF549
	Cluster_97	ZNF490	ZNF490
	Cluster_98	TFAP2A,TFAP2B,TFAP2C	TFAP
	Cluster_99	EBF1,EBF2,EBF3,EBF4	EBF
mouse	Cluster_1	Ctcf	CTCF
	Cluster_10	Zfp791	ZFP791
	Cluster_100	Zfp418	ZFP418
	Cluster_102	Prdm14	PRDM14
	Cluster_103	Zfp867	ZFP867
	Cluster_104	Npas4	NPAS4
	Cluster_105	Zbtb33	ZBTB33
	Cluster_106	Hsf1,Hsf2,Hsf4	HSF
	Cluster_107	Zbtb12	ZBTB12
	Cluster_108	Zfp524	ZFP524
	Cluster_109	Zbtb26,Zscan20	ZBTB26-ZSCAN20
	Cluster_11	Pax4	PAX4
	Cluster_110	Smad2,Smad4	SMAD
	Cluster_111	Bcl6b,Bcl6	BCL
	Cluster_112	Stat1,Stat3,Stat4,Stat5a,Stat5b	STAT
	Cluster_113	Stat6	STAT6
	Cluster_114	Zfp846	ZFP846
	Cluster_115	E2f1,E2f2,E2f4,E2f7	E2F
	Cluster_118	Zfp69	ZFP69
	Cluster_12	Rreb1	RREB1
	Cluster_120	Thap11	THAP11
	Cluster_122	Zfp322a	ZFP322A
	Cluster_124	Zbtb6	ZBTB6
	Cluster_125	Prdm4	PRDM4
	Cluster_126	Tfap2e,Zfp750	TFAP2E-ZFP750
	Cluster_128	Tfap2a,Tfap2b,Tfap2c	TFAP
	Cluster_129	Ebf1,Ebf2,Ebf3,Ebf4	EBF
	Cluster_13	Zfp707	ZFP707
	Cluster_130	Zfp46,Zfp553	ZFP46-ZFP553
	Cluster_132	Zkscan3	ZKSCAN3
	Cluster_134	Plag1	PLAG1
	Cluster_136	Prdm9	PRDM9
	Cluster_137	Zfp566	ZFP566
	Cluster_139	E2f3	E2F3
	Cluster_140	Zfp454	ZFP454
	Cluster_141	Zscan22	ZSCAN22
	Cluster_142	Zfp612	ZFP612
	Cluster_148	Zfp14	ZFP14
	Cluster_151	Zfp787	ZFP787
	Cluster_152	Zfp366,Zfp513	ZFP366-ZFP513
	Cluster_154	Prdm5	PRDM5
	Cluster_155	Zfp3	ZFP3
	Cluster_157	Zfp319	ZFP319
	Cluster_158	Zfp768	ZFP768
	Cluster_16	Zfp382	ZFP382
	Cluster_160	Zfp184	ZFP184
	Cluster_163	Klf17	KLF17
	Cluster_165	En1	EN1
	Cluster_168	Gm13212,Rex2,Zfp534,Zfp600	GM-REX-ZFP
	Cluster_169	Zfp574	ZFP574
	Cluster_17	Zfp329	ZFP329
	Cluster_170	Zfp457	ZFP457
	Cluster_171	Nhlh2	NHLH2
	Cluster_174	Myod1,Myog,Tcf3	MYO-TCF
	Cluster_175	Zkscan16	ZKSCAN16
	Cluster_176	Nrf1	NRF1
	Cluster_178	Osr1,Osr2,Zkscan14	OSR-ZKSCAN
	Cluster_179	Foxn1	FOXN1
	Cluster_180	Thap1	THAP1
	Cluster_182	Zfp985	ZFP985
	Cluster_183	Zfp317,Zfp462,Zic2,Zic3	ZFP-ZIC
	Cluster_184	Zfat	ZFAT
	Cluster_185	Zfp189,Zfp341	ZFP189-ZFP341
	Cluster_187	Gli3,Glis1,Glis2,Glis3,Zic1,Zic4,Zic5	GLI-ZIC
	Cluster_19	Zfp12	ZFP12
	Cluster_190	Zfp26	ZFP26
	Cluster_191	Hinfp	HINFP
	Cluster_192	Zfp354c	ZFP354C
	Cluster_193	Zfp296	ZFP296
	Cluster_196	Zbtb24,Zfp64	ZBTB24-ZFP64
	Cluster_197	Zfx	ZFX
	Cluster_198	Fezf2,Zfp809,Zfp786	FEZF-ZFP
	Cluster_199	Zfp213	ZFP213
	Cluster_2	Zfp82	ZFP82
	Cluster_20	Zfp58	ZFP58
	Cluster_200	Zfp449	ZFP449
	Cluster_201	Gli1,Gli2,Zbtb7b,Zbtb7c	GLI-ZBTB
	Cluster_202	Egr1,Egr2,Egr3,Egr4	EGR
	Cluster_203	Zbtb14	ZBTB14
	Cluster_204	Klf12,Klf13	KLF12/13
	Cluster_205	Zfp799	ZFP799
	Cluster_206	Zfp444	ZFP444
	Cluster_207	Cebpz,Klf10,Klf11,Klf14,Klf15,Klf1,Klf2,Klf3,Klf4,Klf5,Klf6,Klf7,Klf9,KLF16,Maz,Patz1,Sp1,Sp2,Sp3,Sp4,Sp8,Sp9,Zfp148,Zfp467	KLF-SP
	Cluster_208	Wt1,ZBED4	WT1-ZBED4
	Cluster_209	Gcm1,Gcm2	GCM
	Cluster_21	Crx,Gsc2,Gsc,Otx1,Otx2,Pitx1,Pitx2,Pitx3	PITX-GSC-OTX
	Cluster_210	Zfp335	ZFP335
	Cluster_211	E2f6,E2f8,Tfdp1	E2F-TFDP
	Cluster_213	Yy2	YY2
	Cluster_214	Sp5,Vezf1,Zfp263	SP5-VEZF1-ZFP263
	Cluster_217	Ctcfl	CTCFL
	Cluster_218	Zfp770	ZFP770
	Cluster_219	Zfp57	ZFP57
	Cluster_22	Dmbx1	DMBX1
	Cluster_220	Plagl2,Zfp692	PLAGL2-ZFP692
	Cluster_221	Plagl1,Zfp961	PLAGL1-ZFP961
	Cluster_223	Zfp704	ZFP704
	Cluster_224	Dmrt3,Dmrta2	DMRT-1
	Cluster_225	Dmrta1,Dmrtc2	DMRT-2
	Cluster_226	Zbtb44	ZBTB44
	Cluster_227	Atf3,Atf5,Bach1,Batf3,Batf,Bnc2,Fosb,Fosl1,Fosl2,Jun,Nfe2,Pbx4	FOS-ATF
	Cluster_228	Maf,Mafa,Mafg,Mafk,Nfe2l2,Zbtb48	MAF-NFE-ZBTB
	Cluster_229	Meis1,Pbx3,Pknox1	MEIS1-PBX3-PKNOX1
	Cluster_23	Nfkb1,Nfkb2,Rel,Rela	NFKB-REL
	Cluster_230	Pax2	PAX2
	Cluster_231	Zfp174	ZFP174
	Cluster_232	Zfp41	ZFP41
	Cluster_233	Prox1	PROX1
	Cluster_234	Zfp110,Zfp369	ZFP110-ZFP369
	Cluster_235	Zfp667	ZFP667
	Cluster_236	Atf4,Cebpa,Cebpb,Cebpd,Cebpe,Cebpg,Hlf,Nfil3	CEBP
	Cluster_237	Atf1,Atf2,Atf7,Creb1,Creb3l4,Creb5,Crem,Dbp,Fos,Gmeb2,Jdp2,Junb,Jund,Tef	ATF-CREB-JUN
	Cluster_238	Gmeb1	GMEB1
	Cluster_239	Bach2	BACH2
	Cluster_24	Foxh1,Mzf1,Relb	FOXH1-MZF1-RELB
	Cluster_240	Rara,Rarb	RAR
	Cluster_241	Rarg,Thra,Thrb	RAR-THR
	Cluster_243	Zfp456	ZFP456
	Cluster_244	Nr2e1,Zfp652	NR2E1-ZFP652
	Cluster_245	Hnf4g	HNF4G
	Cluster_246	Fezf1	FEZF1
	Cluster_247	Mynn	MYNN
	Cluster_248	Bcl11a,Nono	BCL11A-NONO
	Cluster_249	Esrra,Esrrb,Esrrg,Nr5a1,Nr5A2,Nr6a1	ESRR-NR
	Cluster_25	Hic1,Hic2,Nfia	HIC-NFI
	Cluster_250	Nr1H2,Nr1h3,Nr1H4,Nr1i3,Nr2c1,Nr2c2,Nr2f2,Nr4a1,Nr4a2,Ppara,Vdr	NR-PPAR-VDR
	Cluster_251	Rxrb,Rxrg	RXR
	Cluster_252	Nr2f1	NR2F1
	Cluster_253	Zfp963	ZFP963
	Cluster_254	Hnf4a,Ppard,Rxra	HNF4A-PPARD-RXRA
	Cluster_255	Nr1d1,Nr1d2,Nr2F6	NR
	Cluster_256	Zfp266	ZFP266
	Cluster_257	Gata1,Gata2,Gata3,Gata4,Gata5,Gata6,Mecom,Trps1	GATA-MECOM-TRPS
	Cluster_258	Zfp27	ZFP27
	Cluster_26	Tead1,Tead2,Tead3,Tead4	TEAD
	Cluster_260	Spz1	SPZ1
	Cluster_261	Six3	SIX3
	Cluster_262	Zfp1	ZFP1
	Cluster_266	Eomes,Mga,Tbr1,Tbx15,Tbx18,Tbx1,Tbx20,Tbx21,Tbx2,Tbx3,Tbx4,Tbx5,Tbx6,Zkscan6	TBX
	Cluster_267	Tbx19	TBX19
	Cluster_268	Hand1	HAND1
	Cluster_27	Nfat5,Nfatc1,Nfatc2,Nfatc3,Nfatc4,Rbpj	NFAT-RBPJ
	Cluster_270	Rhox11	RHOX11
	Cluster_271	Meis3	MEIS3
	Cluster_272	Gfi1B,Gfi1	GFFI1
	Cluster_274	Atf6,Creb3,Creb3l1,Xbp1	ATF-CREB-XBP
	Cluster_276	Atf6b,Insm1	ATF6B-INSM1
	Cluster_277	Arnt2,Arntl,Bhlhe40,BHLHE41,Mitf,Mlx,Mlxipl,Srebf1,Srebf2,Tcfl5,Tfe3,Tfeb,Tfec,Usf1,Usf2,Zfp507	TFE-BHLH-SREBF
	Cluster_278	Hes1,Hes5,Hes6,Hes7,Hey1,Hey2	HES-HEY
	Cluster_279	Arnt,Clock,Creb3l2,Hif1a,Max,Mlxip,Mnt,Mxd4,Mxi1,Mycn,Npas2,SOHLH2,Tcf15	BHLH-PAS
	Cluster_280	Hes2	HES2
	Cluster_281	Epas1	EPAS1
	Cluster_282	Zbtb18	ZBTB18
	Cluster_283	Prdm15	PRDM15
	Cluster_284	Zbtb20	ZBTB20
	Cluster_285	Zbtb45	ZBTB45
	Cluster_286	Atoh7,Bhlhe23,Mesp2,Msgn1,Neurog1,Olig1,Olig3,Tfap4	OLIG
	Cluster_287	Myc	MYC
	Cluster_288	Six1,Six2,Six4	SIX
	Cluster_289	Zfp637	ZFP637
	Cluster_29	Ybx1	YBX1
	Cluster_290	Scrt1,Scrt2	SCRT
	Cluster_291	Grhl1,Grhl2,Tfcp2	GRHL-TFCP
	Cluster_292	Ascl2,Bhlha15,Msc,Myf5,Myf6,Ptf1A,Tcf21	MYF
	Cluster_293	Ferd3l,Pknox2,Tgif1,Tgif2lx1,Tgif2lx2,Tgif2	FERD-PKNOX-TGIF
	Cluster_294	Ascl1,Nhlh1,Snai2,Snai3,Tal1,Tcf4,Zfp386	SNAI
	Cluster_295	Atoh1,Bhlhe22,Figla,Hand2,Neurod1,Neurod2,Neurog2,Olig2,Snai1,Tcf12,Twist1,Twist2,Zbtb42,Zeb1	NEURO-TWIST
	Cluster_296	Myb	MYB
	Cluster_297	Zfp784,Zkscan1	ZFP784-ZKSCAN1
	Cluster_298	Pgr	PGR
	Cluster_299	Zfp683,Zkscan5	ZFP683-ZKSCAN5
	Cluster_3	Tfcp2l1	TFCP2L1
	Cluster_301	Elf5,Ikzf2,Prdm1	ELF5-IKZF2-PRDM1
	Cluster_302	Ets1,Spi1,Spib,Spic	ETS-SPI
	Cluster_303	E4f1,Ehf,Elf1,Elf2,Elf3,Elf4,Elk1,Elk3,Elk4,Erf,Erg,Ets2,Etv1,Etv2,Etv3,Etv4,Etv5,Etv6,Fev,Fli1,Gabpa,Ikzf3,Spdef,Zbtb11,Zbtb2,Zbtb7a,Zfp715	ETV-ELF-ELK
	Cluster_305	Bcl11B,Runx1,Runx2,Runx3,Zbtb21	BCL-RUNX-ZBTB
	Cluster_306	Irf1,Stat2,ZIM3	IRF1-STAT2-ZIM3
	Cluster_307	Ikzf1	IKZF1
	Cluster_308	Irf6	IRF6
	Cluster_309	Irf4,Irf5,Irf7,Irf8,Irf9	IRF
	Cluster_310	Irf3	IRF3
	Cluster_311	Irf2	IRF2
	Cluster_312	Zkscan8	ZKSCAN8
	Cluster_313	Zfp664	ZFP664
	Cluster_314	Zfp128	ZFP128
	Cluster_315	Zfp112	ZFP112
	Cluster_317	Zfp276	ZFP276
	Cluster_32	Pou1f1,Pou2f1,Pou2f2,Pou2f3,Pou3f2,Pou3f3,Pou3f4,Pou5f1,POU3F1	POU-1
	Cluster_320	Zfp558	ZFP558
	Cluster_321	Zfp300	ZFP300
	Cluster_322	Zfp146,Zfp260	ZFP146-ZFP260
	Cluster_324	Zfp248	ZFP248
	Cluster_325	Zfp354a	ZFP354A
	Cluster_326	Zfp28	ZFP28
	Cluster_328	Zfp182	ZFP182
	Cluster_33	Pax3	PAX3
	Cluster_331	Zfp821	ZFP821
	Cluster_333	Ar,Nr3c1,Nr3c2	AR-NR
	Cluster_334	Nr1i2	NR1I2
	Cluster_335	Esr1,Esr2,Pparg	ESR-PPAR
	Cluster_336	Zfp617	ZFP617
	Cluster_338	Bbx	BBX
	Cluster_339	Zik1	ZIK1
	Cluster_34	Zfp580	ZFP580
	Cluster_341	Zfp623	ZFP623
	Cluster_344	Zbtb22	ZBTB22
	Cluster_345	Zfp433	ZFP433
	Cluster_346	Zfp72	ZFP72
	Cluster_347	Zfp143,Zfp523	ZFP143-ZFP523
	Cluster_348	Zfp410	ZFP410
	Cluster_349	Zfp282	ZFP282
	Cluster_35	Hoxb5,Hoxd3	HOX-1
	Cluster_350	Mtf1	MTF1
	Cluster_352	Zfp84	ZFP84
	Cluster_353	Rfx1,Rfx2,Rfx3,RFX5	RFX-1
	Cluster_354	Rfx6,Rfx7	RFX-2
	Cluster_355	Rfx4	RFX4
	Cluster_356	Nfib,Nfic,Nfix	NFI
	Cluster_357	Hsfy2	HSFY2
	Cluster_358	Rest	REST
	Cluster_360	Zbtb37	ZBTB37
	Cluster_361	Zbtb43	ZBTB43
	Cluster_363	Nfya	NFYA
	Cluster_365	Pax1,Pax6,Pax8,Pax9	PAX
	Cluster_366	Pax5	PAX5
	Cluster_367	Zfp560	ZFP560
	Cluster_37	Rora,Rorb,Rorc	ROR
	Cluster_38	Duxbl1,Phox2a,Phox2b,Prop1	DUXBL-PHOX-PRO
	Cluster_39	Zfp647	ZFP647
	Cluster_40	Msantd3,Nkx2-2	MSANTD3-NKX2-2
	Cluster_41	Isl2,Nkx2-1,Nkx2-3,Nkx2-4,Nkx2-5,Nkx2-9,Nkx3-1,Nkx3-2	ISL-NKX
	Cluster_42	Sp7,Zfp105	SP7-ZFP105
	Cluster_44	Arid5a	ARID5A
	Cluster_45	Arid3a,Arid3b	ARID
	Cluster_46	Nanog,Nfyc,Pbx1	NANOG-NFYC-PBX1
	Cluster_47	Alx4,Arx	ALX4-ARX
	Cluster_48	Dlx1,Lhx1	DLX1-LHX1
	Cluster_49	Barhl1,Dlx2,Dlx5,Hmx1,Hmx3	BARHL-DLX-HMX
	Cluster_5	Trp53,Trp63,Trp73	TRP
	Cluster_50	Alx1,Alx3,Barx1,Bsx,Dlx3,Dlx4,Dlx6,Emx1,Emx2,En2,ESX1,Evx1,Evx2,Gbx1,Gbx2,Gsx1,Gsx2,Hesx1,Hoxa1,Hoxa2,Hoxa3,Hoxa4,Hoxa6,Hoxa7,Hoxb1,Hoxb2,Hoxb3,Hoxb4,Hoxb6,Hoxb7,Hoxb8,Hoxc4,Hoxc8,Hoxd4,Isl1,Isx,Lbx1,Lbx2,Lhx2,Lhx4,Lhx5,Lhx6,Lhx8,Lhx9,Lmx1a,Lmx1b,Meox1,Meox2,Mixl1,Mnx1,Msx1,Msx2,Msx3,Nkx6-1,Nkx6-2,NKX6-3,Nobox,Noto,Pdx1,Pou6f1,POU6F2,Prrx1,Prrx2,Rax,Satb1,Shox2,Tlx2,Uncx,Vax1,Vax2,Vsx1,Vsx2	HOX-LHX-DLX
	Cluster_51	Hmbox1	HMBOX1
	Cluster_52	Hoxa5	HOXA5
	Cluster_53	Cux2,CUX1,Onecut1,Onecut2,Zbtb17	CUX-ONECUT-ZBTB
	Cluster_54	Lhx3,ONECUT3,Pax7	LHX3-ONECUT3-PAX7
	Cluster_55	Hmx2,Hoxd8	HMX2-HOXD8
	Cluster_56	Pou4f1,Pou4f2,Pou4f3	POU-2
	Cluster_57	Hnf1b	HNF1B
	Cluster_58	Mef2a,Mef2b,Mef2c,Mef2d	MEF
	Cluster_6	Irx3	IRX3
	Cluster_60	Foxr2	FOXR2
	Cluster_61	Zfp280d	ZFP280D
	Cluster_62	Hoxa9,Hoxc9,Meis2,Pbx2	HOX-MEIS-PBX
	Cluster_63	Hoxa11,Hoxb9,Hoxc10,Hoxc11,Hoxc12,Hoxc13,Hoxd10,Hoxd11,Hoxd12	HOX-2
	Cluster_64	Cdx1,Cdx2,Cdx4,Hoxa10,Hoxa13,Hoxb13,Hoxd13,Hoxd9	CDX-HOX
	Cluster_66	Foxk1	FOXK1
	Cluster_68	Foxa2,Foxb1,Foxc1,Foxc2,Foxd2,Foxd3,Foxe1,Foxl2	FOX
	Cluster_69	Barhl2,Foxa1,Foxa3,Foxd1,Foxf1,Foxf2,Foxg1,Foxi1,Foxj2,Foxj3,Foxk2,Foxl1,Foxm1,FOXN3,Foxo1,Foxo3,Foxo4,Foxo6,Foxp3,Foxp4,FOXP1,FOXP2,Foxs1	BARHL-FOX
	Cluster_7	Adnp,Zfp629	ADNP-ZFP629
	Cluster_70	Hmga1,Zfp384	HMGA1-ZFP384
	Cluster_71	SRY	SRY
	Cluster_72	Barx2,Ovol1,Ovol2,Ovol3	BARX-OVOL
	Cluster_73	Mybl1	MYBL1
	Cluster_74	Mybl2	MYBL2
	Cluster_75	Sox12	SOX12
	Cluster_77	Zfp771	ZFP771
	Cluster_78	Nr2e3	NR2E3
	Cluster_79	Zscan21	ZSCAN21
	Cluster_80	Zfp7	ZFP7
	Cluster_81	Zbtb40	ZBTB40
	Cluster_87	Mafb,Maff,Nrl,Zfp316	MAF-NR-ZFP
	Cluster_88	Zfp42,Zfp597	ZFP42-ZFP597
	Cluster_89	Yy1	YY1
	Cluster_9	Srf	SRF
	Cluster_90	Sox1,Sox21	SOX-1
	Cluster_91	Zfp324	ZFP324
	Cluster_93	Dmrt1,Dmrtb1,Sall4	DMRT-SALL
	Cluster_94	Zbtb32	ZBTB32
	Cluster_95	Nfyb	NFYB
	Cluster_96	Sox10,Sox11,Sox13,Sox14,Sox15,Sox17,Sox18,Sox2,Sox3,Sox4,Sox5,Sox6,Sox7,Sox8,Sox9	SOX-2
	Cluster_97	Hnf1A,Lef1,Tcf7l1,Tcf7l2,Tcf7	HNF-LEF-TCF
	Cluster_99	Smad3,Smad5,Zscan29	SMAD-ZSCAN
