# Supplementary material for: Genome-wide investigation of transcription factor footprints and dynamics using cFOOT-seq
Source: Protein Cell. 2025 Aug 4;16(11):932–52. doi: 10.1093/procel/pwaf071 (PMC12698189; doi:10.1093/procel/pwaf071)
Supplement: pwaf071_Supplementary_Materials [file pwaf071_supplementary_materials.zip › pwaf071_suppl_Supplementary_Table_S8.xlsx]

## Sheet: sheet1
Table S8. cFOOT data, related to STAR Methods
This sheet summarizes the sequencing parameters for cFOOT-seq data
Column Header	Description
Species	Species origin of the data
Treat	The treatment applied to the sample (e.g., R1, MEF, KO Yy1, etc.).
File name	The specific file name for each dataset.
Lambda DNA conversion rate	The conversion rate observed in Lambda DNA, used for quality control.
General conversion rate	the average conversion rate across the entire genome
Reads pairs (before filter)	The total number of paired reads before any filtering.
Filter reads pairs	The number of paired reads after applying filtering criteria.
Aligned pairs	The number of paired reads that aligned to the reference genome.
Unpaired read #1	The number of paired reads with only read 1 aligned
Unpaired read #2	The number of paired reads with only read 2 aligned
Mapping ratio	The ratio of reads that successfully aligned to the genome.
Depth	The sequencing depth, reflecting the average number of times each base was sequenced.
Species	Treat	File name	Lamda DNA conversion rate	General conversion rate	Reads paires (before filter)	Filter reads paires	Aligned pairs	Unpaired read #1	Unpaired read #2	Mapping ratio	Depth
mouse	R1	R1_cFOOT-1	0.997	0.4132	462322732	461893288	401926450	29881542	25854716	0.930506	22.53
		R1_cFOOT-2	0.9812	0.386	477433429	477106483	417961896	27704079	26281567	0.932611	22.5719
	MEF	MEF_cFOOT-1	0.9935	0.3152	232230956	232063267	202606568	15168873	11811657	0.931198	10.9317
		MEF_cFOOT-2	0.9971	0.3918	425504146	425257948	373978478	23353893	22389420	0.933199	19.9607
	naked DNA mouse (R1)	R1_gDNA-1	0.473	0.4024	238622758	238339532	205679579	15724271	11193595	0.919438	9.05216
		R1_gDNA-2	0.6104	0.4707	177240043	176943489	153991156	10488641	8885349	0.925031	7.85086
	KO Yy1	R1_Yy1_KO_control_cFOOT-1	0.9947	0.3287	299600013	299332746	261493008	19760393	16265557	0.933763	18.6488
		R1_Yy1_KO_dox_cFOOT-1	0.9936	0.3198	328024422	327717537	284016051	22918385	18055792	0.929163	16.6955
		R1_Yy1_KO_control_cFOOT-2	0.9964	0.3435	232132113	231857544	201527906	16323406	12722866	0.931827	12.4398
		R1_Yy1_KO_dox_cFOOT-2	0.9905	0.3616	247711905	247239295	213641866	18367406	13484931	0.928526	12.0131
	OSKM	OSKM_MEF_dox_0h_cFOOT-1	0.9691	0.34	239567992	239018716	217229878	10641575	8850542	0.949616	8.43074
		OSKM_MEF_dox_24h_cFOOT-1	0.9954	0.3418	258239071	257972360	234911934	10441902	9726568	0.949699	8.52406
		OSKM_MEF_dox_48h_cFOOT-1	0.9953	0.3541	256661476	256457739	231726808	12215070	9620856	0.946139	9.39893
		OSKM_MEF_dox_96h_cFOOT-1	0.9962	0.3754	260197390	259912108	236099834	11879023	9580401	0.949665	9.31503
		OSKM_MEF_dox_0h_cFOOT-2	0.9956	0.3907	212564468	212365691	193458067	7511968	9243024	0.950415	8.46895
		OSKM_MEF_dox_24h_cFOOT-2	0.9955	0.4005	220463787	220243090	200936717	7619260	9486313	0.951174	8.62457
		OSKM_MEF_dox_48h_cFOOT-2	0.9966	0.374	195691833	195486088	178141342	7556258	8124044	0.95138	8.47987
		OSKM_MEF_dox_96h_cFOOT-2	0.9964	0.3957	213168115	213011906	193939113	8114305	9522567	0.95186	9.56303
	BRM014 OG2	OG2_control_cFOOT-1	0.9926	0.3862	398175031	397902552	355074999	20047080	19028872	0.941469	18.7653
		OG2_BRM014_1h_cFOOT-1	0.9737	0.4078	420490949	420202587	369814649	27731627	18067802	0.934583	18.4793
		OG2_BRM014_24h_cFOOT-1	0.9918	0.3786	392189208	391920924	345349119	25441250	16697638	0.93493	17.2551
		OG2_control_cFOOT-2	0.9926	0.3986	213431561	213282089	190894040	9832953	9616206	0.940626	9.9003
		OG2_BRM014_1h_cFOOT-2	0.9924	0.4037	224536977	224359514	200788242	11059203	9708529	0.941222	10.472
		OG2_BRM014_24h_cFOOT-2	0.991	0.3734	217495885	217328725	194975667	10316170	9324146	0.942332	10.0862
	R1 cFOOT diff U	R1_gradient1_cFOOT	0.9922	0.2499	117493217	117413529	103795843	5480528	5795462	0.932038	5.17164
		R1_gradient2_cFOOT	0.9817	0.3852	99230859	99173624	86473950	6159345	5382162	0.930133	5.74062
		R1_gradient3_cFOOT	0.997	0.4132	123684298	123550454	107294797	9077943	6062823	0.929703	6.32309
		R1_gradient4_cFOOT	0.9914	0.4805	122373789	122288871	108587886	5632801	5992978	0.935496	5.2332
	Low-input cFOOT-seq	R1_5cells_cFOOT	0.9692	0.3357	10776993	10764205	2011158	128742	121135	0.198444	1.12184
		R1_20cells_cFOOT	0.9869	0.4037	11802435	11791772	4202381	326864	285404	0.382344	1.23006
		R1_50cells_cFOOT	0.9886	0.3	11103244	11092221	4051775	339101	283462	0.393344	1.23641
		R1_200cells_cFOOT	0.8247	0.248924	10287438	10279661	7895273	641071	542189	0.825601	1.43613
		R1_1000cells_cFOOT	0.6646	0.257444	7451283	7447306	6430193	470287	429767	0.923854	1.35435
		R1_5000cells_cFOOT	0.7121	0.245722	8164612	8159624	7044000	548185	481555	0.926375	1.37829
	R1 gDNA SsdA	R1_gDNA_SsdA_3200nM	0.9993	0.9981	6243485	6239919	5251792	390848	417785	0.9064	1.92061
		R1_gDNA_SsdA_1600nM	0.9988	0.997	6954674	6944194	6012116	360389	417601	0.9218	1.97667
		R1_gDNA_SsdA_800nM	0.9921	0.9936	6308296	6302339	5470381	324932	370509	0.9232	1.92104
		R1_gDNA_SsdA_400nM	0.5843	0.397	8296204	8284840	7350751	317595	393687	0.9302	2.09424
		R1_gDNA_SsdA_200nM	0.1284	0.0986	7288313	7275389	6442557	294121	345004	0.9295	1.9644
		R1_gDNA_SsdA_100nM	0.0186	0.0178	8457687	8435898	7482755	332825	386819	0.9297	2.04128
		R1_gDNA_SsdA_0nM	0.0015	0.0059	9927770	9911766	8746926	397445	467316	0.9261	2.1256
	R1 gDNA DddASs	R1_gDNA_DddASs_3200nM	0.9879	0.9867	6561011	6557304	5394464	380153	526309	0.8918	1.91427
		R1_gDNA_DddASs_1600nM	0.9532	0.9471	7472991	7467928	6447495	302564	483168	0.916	2.04375
		R1_gDNA_DddASs_800nM	0.7787	0.7409	10065981	10055103	8835365	374971	551470	0.9248	2.16215
		R1_gDNA_DddASs_400nM	0.5595	0.5576	8703794	8687264	7672229	327598	451565	0.928	2.07227
		R1_gDNA_DddASs_200nM	0.3486	0.3126	11341986	11319667	9992338	411737	567349	0.926	2.20639
		R1_gDNA_DddASs_200nM_rep2	0.3897	0.3875	10135374	10122782	9001265	382568	482737	0.9319	2.12005
		R1_gDNA_DddASs_100nM	0.1908	0.1578	10762413	10741070	9470736	380896	534832	0.9244	2.19176
		R1_gDNA_DddASs_0nM	0.0031	0.0065	9324508	9305116	8141727	356949	470917	0.9195	2.09313
	R1 gDNA DddAFa	R1_gDNA_DddAFa_3200nM	0.8024	0.9195	10200897	10189174	8745601	428433	690217	0.9132	2.18939
		R1_gDNA_DddAFa_1600nM	0.7712	0.8596	7072790	7061011	6146355	278730	431506	0.9208	2.04727
		R1_gDNA_DddAFa_800nM	0.5977	0.7138	8161580	8150960	7149830	293601	466142	0.9238	2.11709
		R1_gDNA_DddAFa_400nM	0.3369	0.4144	9197668	9183938	8139227	298805	470606	0.9281	2.15395
		R1_gDNA_DddAFa_200nM	0.2394	0.3012	12318378	12292901	10840318	457946	647456	0.9268	2.22777
		R1_gDNA_DddAFa_100nM	0.0894	0.1267	11429367	11413171	10142165	394891	544125	0.9298	2.21152
		R1_gDNA_DddAFa_0nM	0.0014	0.0061	8008885	7994814	7158145	256579	353274	0.9335	2.06338
human	HepG2	HepG2_gradient2_cFOOT	0.9965	0.3016	454256845	454025733	423765368	12963139	12506313	0.961399	19.6806
		HepG2_control_cFOOT-1	0.9972	0.3164	225764097	225643580	210397764	5965404	6150392	0.959281	8.68327
	K562	K562_cFOOT-1	0.9956	0.2984	391547386	391132249	364133209	11305782	10520397	0.958873	16.709
		K562_cFOOT-2	0.9964	0.3277	227884561	227770327	212483155	6081603	6165130	0.959767	9.08348
	naked DNA human (HepG2)	HepG2_gDNA-1	0.2127	0.3901	78883805	78843323	71774169	3364643	2566675	0.947954	4.40417
		HepG2_gDNA-2	0.2465	0.4292	84642361	84578748	76382728	3653272	2814645	0.941332	4.62057
	BRM014 HepG2	HepG2_control_cFOOT-1	0.9972	0.3164	225764097	225643580	210397764	5965404	6150392	0.959281	8.68327
		HepG2_BRM014_1h_cFOOT-1	0.997	0.3053	256907388	256730993	239118538	6476643	7282407	0.958194	9.98523
		HepG2_BRM014_6h_cFOOT-1	0.9973	0.3152	222664166	222522547	206904568	6533414	5957618	0.957881	9.34327
		HepG2_BRM014_24h_cFOOT-1	0.9972	0.291	184181842	184042693	171504808	5193075	4734667	0.958846	7.32435
		HepG2_BRM014_24h_Wash_6h_cFOOT-1	0.9972	0.3353	147347806	147245289	136560453	4251280	4106084	0.955814	6.54933
		HepG2_BRM014_24h_Wash_24h_cFOOT-1	0.9973	0.3375	202747493	202540054	188153602	5616255	5699311	0.956904	7.50282
		HepG2_control_cFOOT-2	0.9789	0.415	215799872	215679913	201116195	5820287	5450038	0.958603	7.63915
		HepG2_BRM014_1h_cFOOT-2	0.9951	0.4125	213835449	213706080	197835914	5738904	6309724	0.953928	7.95533
		HepG2_BRM014_6h_cFOOT-2	0.9956	0.4084	194136098	194016142	179432244	5480987	5438130	0.952971	7.20958
		HepG2_BRM014_24h_cFOOT-2	0.9954	0.3936	207470360	207360199	193033361	6095525	5255754	0.958279	7.92479
		HepG2_BRM014_24h_Wash6h_cFOOT-2	0.9937	0.4008	203236540	203122324	189113041	5680653	5148329	0.957687	7.24951
		HepG2_BRM014_24h_Wash24h_cFOOT-2	0.9961	0.4057	233397976	233271021	216837262	7235085	6204359	0.958357	9.20007
	HepG2 cFOOT diff U	HepG2_gradient1_cFOOT	0.9969	0.2548	124881721	124791495	116557884	3372862	3181148	0.960281	5.19134
		HepG2_gradient2_cFOOT	0.9966	0.3014	119681665	119627699	111270197	3648428	3398163	0.95959	5.91907
		HepG2_gradient3_cFOOT	0.9971	0.4093	113456088	113402380	104876963	3741238	3411473	0.956358	5.54262
		HepG2_gradient4_cFOOT	0.9973	0.5711	139880906	139834677	129646232	4523156	4208225	0.95836	6.39658
	HepG2 cFOOT-ATAC & ATAC-cFOOT	HepG2_cFOOT_ATAC		0.3349	164190112	164014585	139837269	19105571	3498023	0.921498	7.07234
		HepG2_ATAC_cFOOT		0.3705	86579059	86486081	68414444	14677610	1949536	0.887172	6.42451
	K562 cFOOT-ATAC & ATAC-cFOOT	K562_cFOOT_ATAC		0.289	117093542	116897946	99930844	13659658	2491044	0.923936	6.01542
		K562_ATAC_cFOOT		0.319	11513597	11493100	9877746	1210817	278651	0.924248	2.68501
		K562_ATAC-cFOOT_rep2		0.3428	77113285	76970885	68397120	6140301	2045984	0.941788	7.01949
		K562_ATAC-cFOOT_single_cell		0.3822	262781370	97149182	88480882	4149920	3261584	0.9489	3.79804
	K562 cFOOT-ATAC diff U	K562_cFOOT_ATAC_1U_Tn5_30min		0.2109	10327881	10313094	8781472	1265566	207927	0.922926	2.00963
		K562_cFOOT_ATAC_2U_Tn5_30min		0.3074	10167343	10155662	8651691	1246394	212196	0.92372	1.81702
		K562_cFOOT_ATAC_3U_Tn5_30min		0.3274	8500362	8490269	7331414	944971	179255	0.929715	1.66051
		K562_cFOOT_ATAC_4U_Tn5_30min		0.3794	9218387	9205948	8123233	862489	203370	0.940279	1.6858
	K562 ATAC-cFOOT diff U	K562_ATAC_cFOOT_5U		0.3848	9520074	4752391	4252641	361166	139803	0.9475	2.79716
		K562_ATAC_cFOOT_7.5U		0.4402	8357636	4169501	3692244	350934	124834	0.9426	2.70827
		K562_ATAC_cFOOT_10U		0.4686	7743504	3863697	3414607	334462	117862	0.9423	2.62042
		K562_ATAC_cFOOT_15U		0.516	8636092	4308469	3723246	450761	131272	0.9317	2.81108
